# Supplementary material for: Gene prioritization, communality analysis, networking and metabolic integrated pathway to better understand breast cancer pathogenesis
Source: Sci Rep. 2018 Nov 12;8:16679. doi: 10.1038/s41598-018-35149-1 (PMC6232116; doi:10.1038/s41598-018-35149-1)
Supplement: Supplementary file 2 — Supplementary Dataset [file 41598_2018_35149_MOESM2_ESM.xlsx]

## Sheet: Title page
Gene prioritization, communality analysis, networking and metabolic integrated pathway to better understand breast cancer pathogenesis
Andrés López-Cortés 1,2,*, César Paz-y-Miño 1, Alejandro Cabrera-Andrade 3,4, Stephen J. Barigye 5, Cristian R. Munteanu 2,6, Humberto González-Díaz 7,8, Alejandro Pazos 2,6, Yunierkis Pérez-Castillo 4,9, Eduardo Tejera 4,10,*
1 Centro de Investigación Genética y Genómica, Facultad de Ciencias de la Salud Eugenio Espejo, Universidad UTE, Mariscal Sucre Avenue, 170129 Quito, Ecuador
2 RNASA-IMEDIR, Computer Sciences Faculty, University of Coruna, 15071 Coruna, Spain
3 Carrera de Enfermería, Facultad de Ciencias de la Salud, Universidad de las Américas, Avenue de los Granados, 170125 Quito, Ecuador
4 Grupo de Bio-Quimioinformática, Universidad de las Américas, Avenue de los Granados, 170125 Quito, Ecuador
5 Department of Chemistry, McGill University, 801 Sherbrooke Street West, Montreal, QC H3A 0B8, Canada
6 INIBIC, Institute of Biomedical Research, CHUAC, UDC, 15006 Coruna, Spain
7 Department of Organic Chemistry II, University of the Basque Country UPV/EHU, 48940 Leioa, Biscay, Spain
8 IKERBASQUE, Basque Foundation for Science, 48011 Bilbao, Biscay, Spain
9 Escuela de Ciencias Físicas y Matemáticas, Universidad de las Américas, Avenue de los Granados, 170125 Quito, Ecuador
10 Facultad de Ingeniería y Ciencias Agropecuarias, Universidad de las Américas, Avenue de los Granados, 170125 Quito, Ecuador
* Corresponding author(s)
Andrés López-Cortés, MSc.
Centro de Investigación Genética y Genómica, Facultad de Ciencias de la Salud Eugenio Espejo, Universidad UTE, Mariscal Sucre Avenue, 170129 Quito, Ecuador.
E-mail: aalc84@gmail.com
Eduardo Tejera, PhD.
Facultad de Ciencias de la Salud, Universidad de las Américas, Avenue de los Granados, 170125 Quito, Ecuador.
E-mail: eduardo.tejera@udla.edu.ec

## Sheet: Table S4
Table S4. Consensus gene list
GENE_ID	GENE_SYMBOL	RANK	SCORE_1*		*SCORE_1 = ConsenScore
7157	TP53	1	0.879004
2099	ESR1	2	0.877863
675	BRCA2	3	0.851868
672	BRCA1	4	0.851519
2064	ERBB2	5	0.82911
11200	CHEK2	6	0.805517
595	CCND1	7	0.803659
367	AR	8	0.79114
5888	RAD51	9	0.774632
472	ATM	10	0.772489
207	AKT1	11	0.766159
1588	CYP19A1	12	0.759157
4609	MYC	13	0.758184
5241	PGR	14	0.75344
5728	PTEN	15	0.750912
580	BARD1	16	0.749804
4683	NBN	17	0.746486
1869	E2F1	18	0.737263
898	CCNE1	19	0.735306
6774	STAT3	20	0.730865
4582	MUC1	21	0.720834
1026	CDKN1A	22	0.713869
83990	BRIP1	23	0.711466
6667	SP1	24	0.708598
2100	ESR2	25	0.707813
999	CDH1	26	0.707769
6776	STAT5A	27	0.7072
4193	MDM2	28	0.706467
6790	AURKA	29	0.702148
1027	CDKN1B	30	0.700135
8202	NCOA3	31	0.692292
3091	HIF1A	32	0.691386
1956	EGFR	33	0.688757
5925	RB1	34	0.688441
11186	RASSF1	35	0.687719
9112	MTA1	36	0.686645
10395	DLC1	37	0.684339
596	BCL2	38	0.679804
9429	ABCG2	39	0.678171
5290	PIK3CA	40	0.678025
5245	PHB	41	0.675988
5743	PTGS2	42	0.675564
7515	XRCC1	43	0.674557
5889	RAD51C	44	0.674341
3725	JUN	45	0.674107
5617	PRL	46	0.67219
3065	HDAC1	47	0.672043
5747	PTK2	48	0.670858
332	BIRC5	49	0.669173
8493	PPM1D	50	0.668925
1969	EPHA2	51	0.668389
2625	GATA3	52	0.666829
573	BAG1	53	0.664406
9564	BCAR1	54	0.662776
3480	IGF1R	55	0.662241
2065	ERBB3	56	0.66221
7153	TOP2A	57	0.661765
3084	NRG1	58	0.661479
25855	BRMS1	59	0.659001
891	CCNB1	60	0.65537
5618	PRLR	61	0.655281
6794	STK11	62	0.653842
7158	TP53BP1	63	0.653519
1509	CTSD	64	0.653501
5932	RBBP8	65	0.653065
196	AHR	66	0.652376
2264	FGFR4	67	0.652125
6935	ZEB1	68	0.650814
6714	SRC	69	0.650033
7031	TFF1	70	0.649904
3066	HDAC2	71	0.649699
6502	SKP2	72	0.648535
7015	TERT	73	0.64849
51741	WWOX	74	0.647539
7422	VEGFA	75	0.646311
5243	ABCB1	76	0.646212
6615	SNAI1	77	0.645897
890	CCNA2	78	0.642538
2118	ETV4	79	0.640283
1499	CTNNB1	80	0.639564
5744	PTHLH	81	0.638746
5915	RARB	82	0.637399
7022	TFAP2C	83	0.637088
6591	SNAI2	84	0.637013
7040	TGFB1	85	0.63526
7852	CXCR4	86	0.634758
7517	XRCC3	87	0.632837
3486	IGFBP3	88	0.631732
4072	EPCAM	89	0.63056
59348	ZNF350	90	0.630392
2146	EZH2	91	0.627795
4318	MMP9	92	0.62596
5058	PAK1	93	0.625765
4790	NFKB1	94	0.624951
5469	MED1	95	0.624866
2263	FGFR2	96	0.6244
7979	SHFM1	97	0.624304
4830	NME1	98	0.623632
5970	RELA	99	0.623366
1950	EGF	100	0.623227
27043	PELP1	101	0.622941
23221	RHOBTB2	102	0.622626
2177	FANCD2	103	0.621293
2033	EP300	104	0.620866
5268	SERPINB5	105	0.617275
1017	CDK2	106	0.616124
5931	RBBP7	107	0.616041
841	CASP8	108	0.615154
857	CAV1	109	0.614477
6768	ST14	110	0.614129
389	RHOC	111	0.61249
3161	HMMR	112	0.610952
5599	MAPK8	113	0.61063
5328	PLAU	114	0.609136
1019	CDK4	115	0.609066
2066	ERBB4	116	0.608854
57805	CCAR2	117	0.608769
836	CASP3	118	0.607805
4194	MDM4	119	0.606845
2113	ETS1	120	0.605803
9846	GAB2	121	0.60535
2101	ESRRA	122	0.603281
4323	MMP14	123	0.602093
1874	E2F4	124	0.601339
10111	RAD50	125	0.599048
56946	EMSY	126	0.598188
2309	FOXO3	127	0.59807
4313	MMP2	128	0.597617
688	KLF5	129	0.597423
1728	NQO1	130	0.597128
2886	GRB7	131	0.597123
2950	GSTP1	132	0.596299
7424	VEGFC	133	0.592802
8412	BCAR3	134	0.592389
6777	STAT5B	135	0.592012
5655	KLK10	136	0.590766
3265	HRAS	137	0.589487
9077	DIRAS3	138	0.58932
1387	CREBBP	139	0.589015
3838	KPNA2	140	0.588685
2068	ERCC2	141	0.587761
1999	ELF3	142	0.587034
7251	TSG101	143	0.586845
2475	MTOR	144	0.58683
5300	PIN1	145	0.586819
6696	SPP1	146	0.586595
10499	NCOA2	147	0.58645
1029	CDKN2A	148	0.586348
5890	RAD51B	149	0.585695
5753	PTK6	150	0.585293
3169	FOXA1	151	0.585283
7048	TGFBR2	152	0.584547
3667	IRS1	153	0.584184
9353	SLIT2	154	0.584178
4233	MET	155	0.584129
3479	IGF1	156	0.583948
2194	FASN	157	0.583381
768	CA9	158	0.582879
6198	RPS6KB1	159	0.582732
4361	MRE11	160	0.582005
5594	MAPK1	161	0.581125
1051	CEBPB	162	0.581027
4292	MLH1	163	0.580485
25800	SLC39A6	164	0.58004
5347	PLK1	165	0.579816
860	RUNX2	166	0.579671
6648	SOD2	167	0.579373
25803	SPDEF	168	0.579215
4088	SMAD3	169	0.579142
6382	SDC1	170	0.579055
7020	TFAP2A	171	0.578162
5601	MAPK9	172	0.578116
6623	SNCG	173	0.577367
3428	IFI16	174	0.576764
5329	PLAUR	175	0.575796
701	BUB1B	176	0.575406
1545	CYP1B1	177	0.575353
4296	MAP3K11	178	0.574236
9656	MDC1	179	0.574179
3397	ID1	180	0.574026
5468	PPARG	181	0.573853
1021	CDK6	182	0.573621
208	AKT2	183	0.573068
387	RHOA	184	0.57271
4089	SMAD4	185	0.572294
2253	FGF8	186	0.572233
8314	BAP1	187	0.571736
571	BACH1	188	0.570729
2810	SFN	189	0.570597
5934	RBL2	190	0.570222
5595	MAPK3	191	0.570044
8543	LMO4	192	0.569962
7494	XBP1	193	0.569373
1457	CSNK2A1	194	0.569046
100133941	CD24	195	0.568785
5578	PRKCA	196	0.568303
55294	FBXW7	197	0.566375
5037	PEBP1	198	0.565433
558	AXL	199	0.564966
9618	TRAF4	200	0.563915
7291	TWIST1	201	0.563881
2852	GPER1	202	0.563688
56647	BCCIP	203	0.563605
29028	ATAD2	204	0.563577
598	BCL2L1	205	0.562398
581	BAX	206	0.561631
10765	KDM5B	207	0.561628
6304	SATB1	208	0.5615
1386	ATF2	209	0.561378
5465	PPARA	210	0.561189
216	ALDH1A1	211	0.560972
10286	BCAS2	212	0.56085
8648	NCOA1	213	0.560508
3292	HSD17B1	214	0.560183
7046	TGFBR1	215	0.559977
7474	WNT5A	216	0.559816
10018	BCL2L11	217	0.559766
2017	CTTN	218	0.55946
5458	POU4F2	219	0.559306
1586	CYP17A1	220	0.558901
1001	CDH3	221	0.558772
7490	WT1	222	0.558633
355	FAS	223	0.557392
7161	TP73	224	0.557347
2272	FHIT	225	0.557225
79184	BRCC3	226	0.556225
960	CD44	227	0.556214
6997	TDGF1	228	0.556107
3320	HSP90AA1	229	0.55517
4436	MSH2	230	0.554587
1500	CTNND1	231	0.554566
1474	CST6	232	0.55303
9232	PTTG1	233	0.551322
4904	YBX1	234	0.5502
27086	FOXP1	235	0.549785
3655	ITGA6	236	0.549457
331	XIAP	237	0.549318
3690	ITGB3	238	0.549069
8743	TNFSF10	239	0.548773
3569	IL6	240	0.547468
8091	HMGA2	241	0.547442
1487	CTBP1	242	0.547305
648	BMI1	243	0.547021
8600	TNFSF11	244	0.546183
3146	HMGB1	245	0.546181
3488	IGFBP5	246	0.545576
1543	CYP1A1	247	0.544607
8061	FOSL1	248	0.543477
8797	TNFRSF10A	249	0.542999
2057	EPOR	250	0.542247
3815	KIT	251	0.542226
79728	PALB2	252	0.540268
2932	GSK3B	253	0.540116
2114	ETS2	254	0.539597
11073	TOPBP1	255	0.538858
1385	CREB1	256	0.538698
6659	SOX4	257	0.537483
3491	CYR61	258	0.537454
1994	ELAVL1	259	0.537023
374	AREG	260	0.536903
5892	RAD51D	261	0.536831
356	FASLG	262	0.536703
3685	ITGAV	263	0.5364
466	ATF1	264	0.536389
5894	RAF1	265	0.536366
7471	WNT1	266	0.535619
7764	ZNF217	267	0.535382
22974	TPX2	268	0.535145
55704	CCDC88A	269	0.535034
92140	MTDH	270	0.533917
3164	NR4A1	271	0.533569
3952	LEP	272	0.532904
4331	MNAT1	273	0.53283
25920	NELFB	274	0.531943
1978	EIF4EBP1	275	0.531874
4214	MAP3K1	276	0.531819
8315	BRAP	277	0.531813
7421	VDR	278	0.531412
6528	SLC5A5	279	0.530761
5054	SERPINE1	280	0.53045
11009	IL24	281	0.530375
9961	MVP	282	0.530119
1977	EIF4E	283	0.529796
1111	CHEK1	284	0.529294
3845	KRAS	285	0.528545
10011	SRA1	286	0.5285
3082	HGF	287	0.528368
3953	LEPR	288	0.528048
3814	KISS1	289	0.527813
8839	WISP2	290	0.527607
8795	TNFRSF10B	291	0.527527
7528	YY1	292	0.526668
1031	CDKN2C	293	0.526032
2305	FOXM1	294	0.525174
4486	MST1R	295	0.524737
9612	NCOR2	296	0.524322
4320	MMP11	297	0.524198
4170	MCL1	298	0.523716
5727	PTCH1	299	0.523276
214	ALCAM	300	0.522937
57504	MTA3	301	0.522814
8503	PIK3R3	302	0.522736
4288	MKI67	303	0.522573
9314	KLF4	304	0.521336
6662	SOX9	305	0.521269
9166	EBAG9	306	0.520866
7392	USF2	307	0.519896
3576	CXCL8	308	0.519508
8626	TP63	309	0.519465
29108	PYCARD	310	0.519042
5304	PIP	311	0.518984
7052	TGM2	312	0.51883
1432	MAPK14	313	0.518589
4250	SCGB2A2	314	0.518585
1052	CEBPD	315	0.518423
1163	CKS1B	316	0.51807
1436	CSF1R	317	0.517625
3981	LIG4	318	0.517303
682	BSG	319	0.517097
2876	GPX1	320	0.517049
5460	POU5F1	321	0.517015
4851	NOTCH1	322	0.516895
57591	MKL1	323	0.516746
5893	RAD52	324	0.51665
6275	S100A4	325	0.516346
6850	SYK	326	0.516209
6772	STAT1	327	0.515402
1000	CDH2	328	0.515323
1909	EDNRA	329	0.515291
11279	KLF8	330	0.514644
5295	PIK3R1	331	0.514265
2277	VEGFD	332	0.514234
1906	EDN1	333	0.513844
9635	CLCA2	334	0.51382
4312	MMP1	335	0.513556
324	APC	336	0.513265
3717	JAK2	337	0.512509
8877	SPHK1	338	0.512471
572	BAD	339	0.511899
4751	NEK2	340	0.510745
7516	XRCC2	341	0.510006
1786	DNMT1	342	0.509908
9518	GDF15	343	0.509581
7283	TUBG1	344	0.509458
1875	E2F5	345	0.509179
6117	RPA1	346	0.508974
7703	PCGF2	347	0.508723
2308	FOXO1	348	0.50854
3688	ITGB1	349	0.508017
1022	CDK7	350	0.507857
10013	HDAC6	351	0.507456
25	ABL1	352	0.507083
2119	ETV5	353	0.506856
9821	RB1CC1	354	0.506747
8451	CUL4A	355	0.506384
8204	NRIP1	356	0.505563
6237	RRAS	357	0.505026
7431	VIM	358	0.504755
3932	LCK	359	0.50468
2798	GNRHR	360	0.504463
9076	CLDN1	361	0.503821
7329	UBE2I	362	0.503111
11331	PHB2	363	0.503031
354	KLK3	364	0.502823
3490	IGFBP7	365	0.502684
5914	RARA	366	0.502466
1119	CHKA	367	0.502451
27324	TOX3	368	0.502317
7124	TNF	369	0.501679
2321	FLT1	370	0.500811
3716	JAK1	371	0.499884
3984	LIMK1	372	0.499511
55740	ENAH	373	0.499099
3732	CD82	374	0.498678
4314	MMP3	375	0.49863
7465	WEE1	376	0.498286
5159	PDGFRB	377	0.497793
8537	BCAS1	378	0.497521
4739	NEDD9	379	0.497113
6513	SLC2A1	380	0.49707
8438	RAD54L	381	0.496798
638	BIK	382	0.496309
57109	REXO4	383	0.496131
301	ANXA1	384	0.49587
142	PARP1	385	0.495499
655	BMP7	386	0.495172
6670	SP3	387	0.494991
8038	ADAM12	388	0.494317
993	CDC25A	389	0.494287
3791	KDR	390	0.494248
3202	HOXA5	391	0.494245
983	CDK1	392	0.493729
4087	SMAD2	393	0.493215
2353	FOS	394	0.493013
6817	SULT1A1	395	0.492668
388	RHOB	396	0.492406
5111	PCNA	397	0.49205
6422	SFRP1	398	0.492012
25937	WWTR1	399	0.491986
545	ATR	400	0.491947
2896	GRN	401	0.491915
9667	SAFB2	402	0.491763
660	BMX	403	0.491753
641	BLM	404	0.491703
6387	CXCL12	405	0.491684
80760	ITIH5	406	0.491594
10413	YAP1	407	0.491268
26018	LRIG1	408	0.491206
10362	HMG20B	409	0.49091
9928	KIF14	410	0.490805
89780	WNT3A	411	0.490592
6416	MAP2K4	412	0.489672
6692	SPINT1	413	0.489596
4363	ABCC1	414	0.488843
8828	NRP2	415	0.488799
10399	RACK1	416	0.488428
6605	SMARCE1	417	0.486688
3398	ID2	418	0.486214
1894	ECT2	419	0.486127
3381	IBSP	420	0.485806
7706	TRIM25	421	0.485648
2908	NR3C1	422	0.485043
8682	PEA15	423	0.484714
8792	TNFRSF11A	424	0.484291
3726	JUNB	425	0.484251
4322	MMP13	426	0.483871
5440	POLR2K	427	0.483545
5660	PSAP	428	0.483519
9687	GREB1	429	0.483381
6241	RRM2	430	0.482848
5580	PRKCD	431	0.482661
23028	KDM1A	432	0.482346
9839	ZEB2	433	0.482139
4680	CEACAM6	434	0.482022
5371	PML	435	0.481247
1910	EDNRB	436	0.480985
7272	TTK	437	0.480659
5591	PRKDC	438	0.48038
1958	EGR1	439	0.479746
4017	LOXL2	440	0.47905
63967	CLSPN	441	0.478711
92304	SCGB3A1	442	0.478418
10481	HOXB13	443	0.478234
2494	NR5A2	444	0.47788
10635	RAD51AP1	445	0.477872
10397	NDRG1	446	0.477847
9021	SOCS3	447	0.476996
5979	RET	448	0.47656
10376	TUBA1B	449	0.476045
10273	STUB1	450	0.475919
51176	LEF1	451	0.475869
11059	WWP1	452	0.475861
8644	AKR1C3	453	0.475832
6926	TBX3	454	0.475786
3383	ICAM1	455	0.475485
2956	MSH6	456	0.475182
112398	EGLN2	457	0.475132
650	BMP2	458	0.475072
3691	ITGB4	459	0.474982
23054	NCOA6	460	0.474933
8900	CCNA1	461	0.474644
3880	KRT19	462	0.474093
117145	THEM4	463	0.473399
4602	MYB	464	0.473023
7184	HSP90B1	465	0.473004
4192	MDK	466	0.472831
8289	ARID1A	467	0.471971
901	CCNG2	468	0.471856
8841	HDAC3	469	0.471608
3014	H2AFX	470	0.47137
7428	VHL	471	0.471113
3159	HMGA1	472	0.470953
64421	DCLRE1C	473	0.470741
84126	ATRIP	474	0.47073
5604	MAP2K1	475	0.470485
114783	LMTK3	476	0.470461
4092	SMAD7	477	0.470395
5879	RAC1	478	0.470186
1602	DACH1	479	0.470164
3315	HSPB1	480	0.469829
7473	WNT3	481	0.469522
1435	CSF1	482	0.469398
84152	PPP1R1B	483	0.469285
5337	PLD1	484	0.469139
6722	SRF	485	0.468795
1366	CLDN7	486	0.468767
2274	FHL2	487	0.468682
2249	FGF4	488	0.468502
23411	SIRT1	489	0.468239
9611	NCOR1	490	0.467952
673	BRAF	491	0.467941
1488	CTBP2	492	0.467742
8243	SMC1A	493	0.467718
5583	PRKCH	494	0.467635
221955	DAGLB	495	0.467588
23421	ITGB3BP	496	0.467555
9370	ADIPOQ	497	0.467474
6867	TACC1	498	0.467116
1460	CSNK2B	499	0.466998
54828	BCAS3	500	0.466944
1901	S1PR1	501	0.46683
5586	PKN2	502	0.466726
27113	BBC3	503	0.466587
92335	STRADA	504	0.466418
6678	SPARC	505	0.466283
6597	SMARCA4	506	0.465626
79444	BIRC7	507	0.46556
10512	SEMA3C	508	0.464943
2624	GATA2	509	0.464877
7057	THBS1	510	0.46471
8660	IRS2	511	0.464469
5883	RAD9A	512	0.464439
4855	NOTCH4	513	0.464014
4311	MME	514	0.463945
6240	RRM1	515	0.463863
51720	UIMC1	516	0.463648
4800	NFYA	517	0.463515
10891	PPARGC1A	518	0.463488
4982	TNFRSF11B	519	0.463407
4015	LOX	520	0.462374
11144	DMC1	521	0.462351
10000	AKT3	522	0.462127
4738	NEDD8	523	0.461755
6478	SIAH2	524	0.461613
6477	SIAH1	525	0.461551
6720	SREBF1	526	0.461137
8295	TRRAP	527	0.461134
6278	S100A7	528	0.461113
995	CDC25C	529	0.460796
57447	NDRG2	530	0.459807
90627	STARD13	531	0.459585
1263	PLK3	532	0.459127
8558	CDK10	533	0.458689
5653	KLK6	534	0.458657
6657	SOX2	535	0.458623
3727	JUND	536	0.458593
11140	CDC37	537	0.458276
6598	SMARCB1	538	0.458199
868	CBLB	539	0.458179
8341	HIST1H2BN	540	0.458116
155465	AGR3	541	0.458098
5731	PTGER1	542	0.45801
5170	PDPK1	543	0.457697
604	BCL6	544	0.457523
2067	ERCC1	545	0.45733
9965	FGF19	546	0.45727
5156	PDGFRA	547	0.45725
6091	ROBO1	548	0.457061
2260	FGFR1	549	0.456753
29893	PSMC3IP	550	0.4566
2185	PTK2B	551	0.456562
11214	AKAP13	552	0.456545
10810	WASF3	553	0.456255
6868	ADAM17	554	0.456217
5294	PIK3CG	555	0.455944
3562	IL3	556	0.455767
7412	VCAM1	557	0.455437
5881	RAC3	558	0.455408
9	NAT1	559	0.455222
1164	CKS2	560	0.455004
10664	CTCF	561	0.454974
5992	RFX4	562	0.454898
4145	MATK	563	0.454737
2735	GLI1	564	0.454335
1316	KLF6	565	0.454272
5424	POLD1	566	0.454141
8837	CFLAR	567	0.453968
79727	LIN28A	568	0.453592
10393	ANAPC10	569	0.453564
64210	MMS19	570	0.453549
5732	PTGER2	571	0.453523
3551	IKBKB	572	0.453513
3875	KRT18	573	0.453396
6614	SIGLEC1	574	0.453378
896	CCND3	575	0.453331
10551	AGR2	576	0.452994
50943	FOXP3	577	0.452987
9063	PIAS2	578	0.452964
3973	LHCGR	579	0.452853
3927	LASP1	580	0.452595
26471	NUPR1	581	0.45208
81029	WNT5B	582	0.451957
6495	SIX1	583	0.451823
1843	DUSP1	584	0.45181
902	CCNH	585	0.451568
10498	CARM1	586	0.451434
25805	BAMBI	587	0.451178
7074	TIAM1	588	0.451078
5933	RBL1	589	0.451026
7520	XRCC5	590	0.450872
7323	UBE2D3	591	0.45069
7039	TGFA	592	0.450589
10672	GNA13	593	0.450385
2547	XRCC6	594	0.450205
1576	CYP3A4	595	0.450119
9111	NMI	596	0.450014
8452	CUL3	597	0.449625
2002	ELK1	598	0.449565
8115	TCL1A	599	0.449466
8434	RECK	600	0.449293
666	BOK	601	0.44877
9623	TCL1B	602	0.448693
10653	SPINT2	603	0.448393
1025	CDK9	604	0.448368
10217	CTDSPL	605	0.448354
5742	PTGS1	606	0.448185
5515	PPP2CA	607	0.448057
64866	CDCP1	608	0.447946
29086	BABAM1	609	0.447925
2796	GNRH1	610	0.447831
11278	KLF12	611	0.447744
1490	CTGF	612	0.447603
412	STS	613	0.447534
5338	PLD2	614	0.447369
3856	KRT8	615	0.447364
9497	SLC4A7	616	0.447272
238	ALK	617	0.446705
50484	RRM2B	618	0.446639
6462	SHBG	619	0.44662
11201	POLI	620	0.446589
467	ATF3	621	0.446527
3630	INS	622	0.446421
994	CDC25B	623	0.446154
84142	FAM175A	624	0.445899
1434	CSE1L	625	0.445642
9874	TLK1	626	0.445183
652	BMP4	627	0.444672
54106	TLR9	628	0.444625
83596	BCL2L12	629	0.444388
5228	PGF	630	0.443956
1789	DNMT3B	631	0.443801
5335	PLCG1	632	0.443769
3554	IL1R1	633	0.443712
60436	TGIF2	634	0.443674
4854	NOTCH3	635	0.443517
151648	SGO1	636	0.44341
11277	TREX1	637	0.443393
5021	OXTR	638	0.44326
6273	S100A2	639	0.442876
8829	NRP1	640	0.442817
3817	KLK2	641	0.442458
9586	CREB5	642	0.442284
10459	MAD2L2	643	0.442087
1748	DLX4	644	0.442064
1012	CDH13	645	0.441891
4049	LTA	646	0.441887
10987	COPS5	647	0.441614
4488	MSX2	648	0.44152
85236	HIST1H2BK	649	0.441281
6464	SHC1	650	0.440925
4968	OGG1	651	0.440686
94241	TP53INP1	652	0.440613
2034	EPAS1	653	0.440437
894	CCND2	654	0.44016
3090	HIC1	655	0.440159
1634	DCN	656	0.439753
706	TSPO	657	0.439677
6093	ROCK1	658	0.439273
59277	NTN4	659	0.438857
4360	MRC1	660	0.43866
2261	FGFR3	661	0.438567
6494	SIPA1	662	0.438474
2189	FANCG	663	0.438408
8313	AXIN2	664	0.438328
9365	KL	665	0.438318
56992	KIF15	666	0.438213
5426	POLE	667	0.438103
85417	CCNB3	668	0.43799
7486	WRN	669	0.437761
1191	CLU	670	0.437645
7832	BTG2	671	0.437616
54971	BANP	672	0.437559
5361	PLXNA1	673	0.437441
6319	SCD	674	0.43701
1040	CDS1	675	0.436941
26747	NUFIP1	676	0.436883
84335	AKT1S1	677	0.436605
2056	EPO	678	0.436451
5052	PRDX1	679	0.436343
8850	KAT2B	680	0.436277
7067	THRA	681	0.435889
7476	WNT7A	682	0.435683
10848	PPP1R13L	683	0.435423
3909	LAMA3	684	0.435367
1647	GADD45A	685	0.435298
6624	FSCN1	686	0.435271
1839	HBEGF	687	0.435125
2149	F2R	688	0.435042
6041	RNASEL	689	0.434843
26524	LATS2	690	0.434403
6294	SAFB	691	0.434184
80198	MUS81	692	0.434039
4915	NTRK2	693	0.433973
133	ADM	694	0.433783
2736	GLI2	695	0.433511
1050	CEBPA	696	0.433257
7482	WNT2B	697	0.433175
3364	HUS1	698	0.432887
5829	PXN	699	0.432703
54739	XAF1	700	0.432673
2919	CXCL1	701	0.432565
26060	APPL1	702	0.432202
1630	DCC	703	0.43199
4824	NKX3-1	704	0.431736
239	ALOX12	705	0.431294
10451	VAV3	706	0.431234
6469	SHH	707	0.431217
1612	DAPK1	708	0.431053
7704	ZBTB16	709	0.430836
144715	RAD9B	710	0.430739
977	CD151	711	0.430424
84168	ANTXR1	712	0.43036
9039	UBA3	713	0.43025
79718	TBL1XR1	714	0.430174
6595	SMARCA2	715	0.430093
2237	FEN1	716	0.43
5981	RFC1	717	0.429885
27246	RNF115	718	0.429725
1876	E2F6	719	0.429724
3836	KPNA1	720	0.429703
5606	MAP2K3	721	0.429657
405	ARNT	722	0.429509
2688	GH1	723	0.429303
5948	RBP2	724	0.429153
79923	NANOG	725	0.429027
5499	PPP1CA	726	0.429009
3371	TNC	727	0.428976
1312	COMT	728	0.428971
1523	CUX1	729	0.428964
7071	KLF10	730	0.428895
84725	PLEKHA8	731	0.428723
27165	GLS2	732	0.428558
51147	ING4	733	0.42852
4246	SCGB2A1	734	0.428345
54778	RNF111	735	0.427802
5325	PLAGL1	736	0.427772
2078	ERG	737	0.427728
2069	EREG	738	0.427724
634	CEACAM1	739	0.427699
2050	EPHB4	740	0.427686
6752	SSTR2	741	0.427549
288	ANK3	742	0.427364
55553	SOX6	743	0.427263
56616	DIABLO	744	0.426935
29904	EEF2K	745	0.426696
7975	MAFK	746	0.42665
56672	AKIP1	747	0.426504
50848	F11R	748	0.42641
664	BNIP3	749	0.426226
27330	RPS6KA6	750	0.426094
22808	MRAS	751	0.426049
26057	ANKRD17	752	0.425984
7077	TIMP2	753	0.425766
406903	MIR10B	754	0.425616
31	ACACA	755	0.425472
7803	PTP4A1	756	0.425198
699	BUB1	757	0.425168
5467	PPARD	758	0.425146
79648	MCPH1	759	0.425086
10610	ST6GALNAC2	760	0.424695
7249	TSC2	761	0.424339
51742	ARID4B	762	0.42433
23328	SASH1	763	0.424272
3352	HTR1D	764	0.424169
1731	S EPT1	765	0.424105
4893	NRAS	766	0.424056
7078	TIMP3	767	0.423897
50807	ASAP1	768	0.423569
10140	TOB1	769	0.423518
6118	RPA2	770	0.423498
3852	KRT5	771	0.423401
3621	ING1	772	0.423194
2178	FANCE	773	0.423169
80031	SEMA6D	774	0.423168
9788	MTSS1	775	0.423152
8065	CUL5	776	0.422933
8350	HIST1H3A	777	0.422894
4035	LRP1	778	0.422651
102	ADAM10	779	0.422628
7029	TFDP2	780	0.422584
3678	ITGA5	781	0.422251
4914	NTRK1	782	0.422245
240	ALOX5	783	0.422232
29102	DROSHA	784	0.422171
171392	ZNF675	785	0.422149
57541	ZNF398	786	0.422139
328	APEX1	787	0.421724
8835	SOCS2	788	0.421666
135112	NCOA7	789	0.421657
9047	SH2D2A	790	0.421639
842	CASP9	791	0.421266
9219	MTA2	792	0.4212
599	BCL2L2	793	0.420839
81930	KIF18A	794	0.420819
8651	SOCS1	795	0.420622
79661	NEIL1	796	0.420613
6885	MAP3K7	797	0.420595
2051	EPHB6	798	0.42054
8471	IRS4	799	0.42036
2354	FOSB	800	0.420271
54658	UGT1A1	801	0.420184
2324	FLT4	802	0.420141
7042	TGFB2	803	0.420052
3728	JUP	804	0.420034
3579	CXCR2	805	0.41987
998	CDC42	806	0.419801
2241	FER	807	0.419743
2247	FGF2	808	0.419607
83933	HDAC10	809	0.4196
4802	NFYC	810	0.419559
7472	WNT2	811	0.419336
9043	SPAG9	812	0.419256
9322	TRIP10	813	0.419148
3570	IL6R	814	0.419011
3162	HMOX1	815	0.418638
10463	SLC30A9	816	0.418608
145258	GSC	817	0.41856
6009	RHEB	818	0.418059
1846	DUSP4	819	0.418042
3958	LGALS3	820	0.417977
4654	MYOD1	821	0.417917
7027	TFDP1	822	0.41763
5596	MAPK4	823	0.417606
2965	GTF2H1	824	0.417598
1234	CCR5	825	0.417526
2335	FN1	826	0.417518
57019	CIAPIN1	827	0.417332
5520	PPP2R2A	828	0.417291
2887	GRB10	829	0.417258
79902	NUP85	830	0.417191
1902	LPAR1	831	0.417174
6366	CCL21	832	0.41715
1655	DDX5	833	0.417107
7227	TRPS1	834	0.417095
1877	E4F1	835	0.417023
84864	MINA	836	0.41683
3606	IL18	837	0.416701
25818	KLK5	838	0.4167
117581	TWIST2	839	0.416649
10181	RBM5	840	0.41662
10855	HPSE	841	0.416442
51412	ACTL6B	842	0.416282
5451	POU2F1	843	0.41625
4046	LSP1	844	0.416245
928	CD9	845	0.416233
2784	GNB3	846	0.41622
900	CCNG1	847	0.416175
10381	TUBB3	848	0.416068
9861	PSMD6	849	0.416061
64754	SMYD3	850	0.415868
3624	INHBA	851	0.415831
1147	CHUK	852	0.415408
6119	RPA3	853	0.41537
55165	CEP55	854	0.415359
4060	LUM	855	0.415183
91074	ANKRD30A	856	0.415136
552	AVPR1A	857	0.414647
80139	ZNF703	858	0.414505
7068	THRB	859	0.414364
25780	RASGRP3	860	0.414354
9212	AURKB	861	0.41418
84951	TNS4	862	0.414114
84634	KISS1R	863	0.414113
2534	FYN	864	0.414075
27004	TCL6	865	0.413999
2103	ESRRB	866	0.413927
3297	HSF1	867	0.413904
10579	TACC2	868	0.413904
11108	PRDM4	869	0.413879
51341	ZBTB7A	870	0.413745
7025	NR2F1	871	0.413414
148022	TICAM1	872	0.413393
3150	HMGN1	873	0.413131
7026	NR2F2	874	0.413071
3556	IL1RAP	875	0.41306
135458	HUS1B	876	0.412867
3485	IGFBP2	877	0.412825
153090	DAB2IP	878	0.412729
5584	PRKCI	879	0.412727
4303	FOXO4	880	0.412718
5598	MAPK7	881	0.412552
29127	RACGAP1	882	0.412495
80146	UXS1	883	0.412484
5422	POLA1	884	0.412377
23646	PLD3	885	0.412342
9412	MED21	886	0.411851
54206	ERRFI1	887	0.411766
7013	TERF1	888	0.411638
6778	STAT6	889	0.411616
3611	ILK	890	0.411345
3659	IRF1	891	0.411114
80781	COL18A1	892	0.41092
3643	INSR	893	0.41076
5364	PLXNB1	894	0.410458
10542	LAMTOR5	895	0.410413
5435	POLR2F	896	0.410347
7430	EZR	897	0.410343
3309	HSPA5	898	0.410274
3558	IL2	899	0.410144
5291	PIK3CB	900	0.410109
858	CAV2	901	0.409977
27250	PDCD4	902	0.409796
5366	PMAIP1	903	0.409775
4661	MYT1	904	0.409758
91768	CABLES1	905	0.409514
7357	UGCG	906	0.409469
58497	PRUNE1	907	0.409385
117	ADCYAP1R1	908	0.409372
2621	GAS6	909	0.409363
55120	FANCL	910	0.409161
4585	MUC4	911	0.409091
8908	GYG2	912	0.409077
5783	PTPN13	913	0.409036
3918	LAMC2	914	0.408991
182	JAG1	915	0.408877
6934	TCF7L2	916	0.408811
51191	HERC5	917	0.408796
6497	SKI	918	0.408517
7181	NR2C1	919	0.408429
7480	WNT10B	920	0.408413
3897	L1CAM	921	0.408298
7277	TUBA4A	922	0.408216
57509	MTUS1	923	0.408159
1565	CYP2D6	924	0.408029
835	CASP2	925	0.408012
9547	CXCL14	926	0.407874
6385	SDC4	927	0.407854
9338	TCEAL1	928	0.407586
1495	CTNNA1	929	0.407577
2122	MECOM	930	0.407488
5786	PTPRA	931	0.407109
28996	HIPK2	932	0.407015
5745	PTH1R	933	0.407015
23077	MYCBP2	934	0.406788
406984	MIR200B	935	0.406765
51343	FZR1	936	0.406757
3939	LDHA	937	0.406755
5292	PIM1	938	0.406632
406985	MIR200C	939	0.406328
6839	SUV39H1	940	0.406321
10023	FRAT1	941	0.406154
8338	HIST2H2AC	942	0.405965
23429	RYBP	943	0.40579
9759	HDAC4	944	0.405775
9332	CD163	945	0.405541
5216	PFN1	946	0.405255
3280	HES1	947	0.405081
7156	TOP3A	948	0.405052
9134	CCNE2	949	0.405041
8717	TRADD	950	0.4048
6401	SELE	951	0.404769
7076	TIMP1	952	0.404604
408	ARRB1	953	0.404521
85480	TSLP	954	0.4044
553	AVPR1B	955	0.404193
5000	ORC4	956	0.404018
5431	POLR2B	957	0.403861
7295	TXN	958	0.403785
54101	RIPK4	959	0.40376
9971	NR1H4	960	0.403699
1606	DGKA	961	0.403561
55743	CHFR	962	0.403552
112399	EGLN3	963	0.403524
6820	SULT2B1	964	0.403441
10	NAT2	965	0.403435
3934	LCN2	966	0.403357
11156	PTP4A3	967	0.403197
22943	DKK1	968	0.40313
2767	GNA11	969	0.402971
4792	NFKBIA	970	0.402907
8878	SQSTM1	971	0.402855
329	BIRC2	972	0.402853
58480	RHOU	973	0.402791
55540	IL17RB	974	0.402779
57007	ACKR3	975	0.402595
23633	KPNA6	976	0.402586
57082	KNL1	977	0.402569
5581	PRKCE	978	0.402521
4329	ALDH6A1	979	0.402448
2690	GHR	980	0.40232
54998	AURKAIP1	981	0.402239
8764	TNFRSF14	982	0.402199
6195	RPS6KA1	983	0.402174
5928	RBBP4	984	0.402143
801	CALM1	985	0.401824
6783	SULT1E1	986	0.40169
5781	PTPN11	987	0.401335
54756	IL17RD	988	0.400951
2023	ENO1	989	0.400701
286827	TRIM59	990	0.400399
54361	WNT4	991	0.400138
125	ADH1B	992	0.400105
657	BMPR1A	993	0.399969
9577	BRE	994	0.399921
3481	IGF2	995	0.399915
1024	CDK8	996	0.399735
659	BMPR2	997	0.399704
2072	ERCC4	998	0.39968
157310	PEBP4	999	0.399484
9793	CKAP5	1000	0.399367
23705	CADM1	1001	0.399205
1048	CEACAM5	1002	0.399182
4791	NFKB2	1003	0.398916
8431	NR0B2	1004	0.398909
4863	NPAT	1005	0.398873
5896	RAG1	1006	0.398758
6668	SP2	1007	0.398754
9423	NTN1	1008	0.398714
57761	TRIB3	1009	0.398343
1676	DFFA	1010	0.398319
190	NR0B1	1011	0.398308
9641	IKBKE	1012	0.398146
54583	EGLN1	1013	0.398119
64979	MRPL36	1014	0.398091
4070	TACSTD2	1015	0.398027
1871	E2F3	1016	0.397796
26959	HBP1	1017	0.397744
5175	PECAM1	1018	0.397637
9682	KDM4A	1019	0.397541
10631	POSTN	1020	0.397495
64223	MLST8	1021	0.397471
7099	TLR4	1022	0.397131
9817	KEAP1	1023	0.397068
5793	PTPRG	1024	0.397059
863	CBFA2T3	1025	0.396992
5420	PODXL	1026	0.396942
3561	IL2RG	1027	0.396725
11016	ATF7	1028	0.396564
8793	TNFRSF10D	1029	0.396431
6256	RXRA	1030	0.396348
3559	IL2RA	1031	0.396228
6901	TAZ	1032	0.396211
6405	SEMA3F	1033	0.396205
51366	UBR5	1034	0.396135
152559	PAQR3	1035	0.396076
7168	TPM1	1036	0.396024
51548	SIRT6	1037	0.395984
6610	SMPD2	1038	0.39595
2560	GABRB1	1039	0.395888
6799	SULT1A2	1040	0.395616
654	BMP6	1041	0.395333
8838	WISP3	1042	0.395268
7534	YWHAZ	1043	0.395227
4316	MMP7	1044	0.395148
8678	BECN1	1045	0.39498
9493	KIF23	1046	0.394879
2079	ERH	1047	0.394878
397	ARHGDIB	1048	0.394775
23582	CCNDBP1	1049	0.394579
1072	CFL1	1050	0.394514
2152	F3	1051	0.394437
5716	PSMD10	1052	0.394436
1806	DPYD	1053	0.394325
4843	NOS2	1054	0.394224
406991	MIR21	1055	0.393697
10276	NET1	1056	0.393639
2944	GSTM1	1057	0.393343
51773	RSF1	1058	0.39332
56998	CTNNBIP1	1059	0.393303
7298	TYMS	1060	0.393203
3557	IL1RN	1061	0.39309
6277	S100A6	1062	0.393047
8692	HYAL2	1063	0.393022
1642	DDB1	1064	0.392693
4953	ODC1	1065	0.392158
5916	RARG	1066	0.391998
7477	WNT7B	1067	0.391991
51588	PIAS4	1068	0.391712
4040	LRP6	1069	0.391671
5885	RAD21	1070	0.391636
30849	PIK3R4	1071	0.391466
2022	ENG	1072	0.391202
2934	GSN	1073	0.3912
116986	AGAP2	1074	0.391146
23309	SIN3B	1075	0.391032
54541	DDIT4	1076	0.390953
9603	NFE2L3	1077	0.390928
4804	NGFR	1078	0.390906
3642	INSM1	1079	0.390861
23650	TRIM29	1080	0.390808
4780	NFE2L2	1081	0.390732
79679	VTCN1	1082	0.3904
81706	PPP1R14C	1083	0.390166
10342	TFG	1084	0.39011
2885	GRB2	1085	0.39011
597	BCL2A1	1086	0.390028
8945	BTRC	1087	0.38995
5605	MAP2K2	1088	0.389741
6942	TCF20	1089	0.389721
57650	KIAA1524	1090	0.389666
2188	FANCF	1091	0.389665
3925	STMN1	1092	0.389659
79595	SAP130	1093	0.38942
29117	BRD7	1094	0.389411
5308	PITX2	1095	0.389366
10298	PAK4	1096	0.389338
5702	PSMC3	1097	0.389216
1364	CLDN4	1098	0.389139
27	ABL2	1099	0.389113
9448	MAP4K4	1100	0.389028
1845	DUSP3	1101	0.388738
56848	SPHK2	1102	0.388643
3276	PRMT1	1103	0.388588
8772	FADD	1104	0.388555
2961	GTF2E2	1105	0.38829
50852	TRAT1	1106	0.38814
2355	FOSL2	1107	0.388095
147011	PROCA1	1108	0.388001
6374	CXCL5	1109	0.387864
976	ADGRE5	1110	0.387798
4085	MAD2L1	1111	0.387798
2192	FBLN1	1112	0.387754
27123	DKK2	1113	0.387702
302	ANXA2	1114	0.387696
3217	HOXB7	1115	0.387696
55388	MCM10	1116	0.38769
25875	LETMD1	1117	0.387362
554	AVPR2	1118	0.38722
23136	EPB41L3	1119	0.387014
10253	SPRY2	1120	0.387014
8575	PRKRA	1121	0.38698
627	BDNF	1122	0.386916
5777	PTPN6	1123	0.38685
8614	STC2	1124	0.386747
5947	RBP1	1125	0.386592
5884	RAD17	1126	0.386547
1003	CDH5	1127	0.386546
8538	BARX2	1128	0.386478
285	ANGPT2	1129	0.386469
23512	SUZ12	1130	0.386434
990	CDC6	1131	0.386217
50855	PARD6A	1132	0.385926
9368	SLC9A3R1	1133	0.385926
780	DDR1	1134	0.385834
9227	LRAT	1135	0.385787
9459	ARHGEF6	1136	0.385441
4605	MYBL2	1137	0.385185
2212	FCGR2A	1138	0.385178
4543	MTNR1A	1139	0.385104
4502	MT2A	1140	0.385038
9700	ESPL1	1141	0.384869
10507	SEMA4D	1142	0.384822
4920	ROR2	1143	0.38482
56034	PDGFC	1144	0.384515
64332	NFKBIZ	1145	0.384417
393	ARHGAP4	1146	0.384389
2030	SLC29A1	1147	0.38435
1063	CENPF	1148	0.384294
6197	RPS6KA3	1149	0.384235
1649	DDIT3	1150	0.384134
5792	PTPRF	1151	0.384107
57634	EP400	1152	0.384069
29931	LINC00312	1153	0.384009
5587	PRKD1	1154	0.383947
1942	EFNA1	1155	0.383837
25842	ASF1A	1156	0.38383
2911	GRM1	1157	0.383744
23405	DICER1	1158	0.383623
5288	PIK3C2G	1159	0.383492
84707	BEX2	1160	0.383445
2254	FGF9	1161	0.383412
23598	PATZ1	1162	0.383129
9462	RASAL2	1163	0.383079
6909	TBX2	1164	0.383026
8870	IER3	1165	0.382981
996	CDC27	1166	0.382978
10457	GPNMB	1167	0.382922
51317	PHF21A	1168	0.382813
317	APAF1	1169	0.382686
11065	UBE2C	1170	0.382348
3068	HDGF	1171	0.382271
22891	ZNF365	1172	0.382269
57522	SRGAP1	1173	0.382205
28964	GIT1	1174	0.382158
57758	SCUBE2	1175	0.381985
7415	VCP	1176	0.381908
81533	ITFG1	1177	0.381793
273	AMPH	1178	0.381605
30011	SH3KBP1	1179	0.381409
8840	WISP1	1180	0.381234
10857	PGRMC1	1181	0.381142
4922	NTS	1182	0.381101
25987	TSKU	1183	0.381048
5558	PRIM2	1184	0.381008
3620	IDO1	1185	0.380816
4616	GADD45B	1186	0.380526
22823	MTF2	1187	0.380248
396	ARHGDIA	1188	0.380097
54	ACP5	1189	0.380039
5008	OSM	1190	0.379865
54680	ZNHIT6	1191	0.37984
6348	CCL3	1192	0.379831
7869	SEMA3B	1193	0.379652
4998	ORC1	1194	0.379627
6921	TCEB1	1195	0.379422
2888	GRB14	1196	0.37922
2175	FANCA	1197	0.379215
3484	IGFBP1	1198	0.379141
10188	TNK2	1199	0.378964
406988	MIR205	1200	0.378851
29935	RPA4	1201	0.378761
5315	PKM	1202	0.378659
3400	ID4	1203	0.378529
55048	VPS37C	1204	0.378498
55795	PCID2	1205	0.378324
9988	DMTF1	1206	0.377828
116461	TSEN15	1207	0.377738
152789	JAKMIP1	1208	0.377689
8771	TNFRSF6B	1209	0.377493
245711	SPDYA	1210	0.377487
3482	IGF2R	1211	0.377415
360	AQP3	1212	0.377404
8809	IL18R1	1213	0.377401
5795	PTPRJ	1214	0.377277
8887	TAX1BP1	1215	0.377243
3458	IFNG	1216	0.377241
4162	MCAM	1217	0.376851
7010	TEK	1218	0.376799
27102	EIF2AK1	1219	0.376779
2549	GAB1	1220	0.376475
25976	TIPARP	1221	0.376209
84282	RNF135	1222	0.376181
6352	CCL5	1223	0.376104
5704	PSMC4	1224	0.376084
94234	FOXQ1	1225	0.375895
4524	MTHFR	1226	0.375558
2697	GJA1	1227	0.375547
2191	FAP	1228	0.375473
57719	ANO8	1229	0.375215
7163	TPD52	1230	0.375062
2768	GNA12	1231	0.375036
5926	ARID4A	1232	0.375023
607	BCL9	1233	0.375022
26994	RNF11	1234	0.374889
5607	MAP2K5	1235	0.374873
948	CD36	1236	0.374767
1116	CHI3L1	1237	0.374696
3326	HSP90AB1	1238	0.374535
6929	TCF3	1239	0.37442
5524	PTPA	1240	0.3743
9794	MAML1	1241	0.374215
55869	HDAC8	1242	0.374213
5320	PLA2G2A	1243	0.374192
1236	CCR7	1244	0.374181
26469	PTPN18	1245	0.374096
406983	MIR200A	1246	0.374034
463	ZFHX3	1247	0.374026
2909	ARHGAP35	1248	0.373995
4803	NGF	1249	0.373931
10630	PDPN	1250	0.373789
29128	UHRF1	1251	0.373473
55824	PAG1	1252	0.373461
55509	BATF3	1253	0.373368
58513	EPS15L1	1254	0.373307
2512	FTL	1255	0.37319
84875	PARP10	1256	0.373127
8726	EED	1257	0.373093
2104	ESRRG	1258	0.373009
864	RUNX3	1259	0.372909
1577	CYP3A5	1260	0.372908
2904	GRIN2B	1261	0.372849
6046	BRD2	1262	0.372812
7478	WNT8A	1263	0.37281
56895	AGPAT4	1264	0.372768
84632	AFAP1L2	1265	0.372663
5714	PSMD8	1266	0.372544
1455	CSNK1G2	1267	0.372489
51330	TNFRSF12A	1268	0.372463
5531	PPP4C	1269	0.372457
26353	HSPB8	1270	0.372401
2444	FRK	1271	0.372287
1462	VCAN	1272	0.371977
55320	MIS18BP1	1273	0.371915
8986	RPS6KA4	1274	0.371912
2115	ETV1	1275	0.371879
10973	ASCC3	1276	0.371853
6194	RPS6	1277	0.371722
330	BIRC3	1278	0.371645
3693	ITGB5	1279	0.371571
9902	MRC2	1280	0.371547
8844	KSR1	1281	0.37143
54014	BRWD1	1282	0.371283
4853	NOTCH2	1283	0.371094
5983	RFC3	1284	0.371079
2316	FLNA	1285	0.370571
624	BDKRB2	1286	0.370557
3694	ITGB6	1287	0.370536
43847	KLK14	1288	0.370512
10197	PSME3	1289	0.370418
8864	PER2	1290	0.370408
23030	KDM4B	1291	0.370047
7270	TTF1	1292	0.36972
25898	RCHY1	1293	0.369579
81	ACTN4	1294	0.369558
3206	HOXA10	1295	0.369297
57111	RAB25	1296	0.369167
51094	ADIPOR1	1297	0.368992
23493	HEY2	1298	0.368989
57105	CYSLTR2	1299	0.368972
5330	PLCB2	1300	0.368677
637	BID	1301	0.36858
578	BAK1	1302	0.368284
9048	ARTN	1303	0.368279
5074	PAWR	1304	0.368268
3240	HP	1305	0.368203
23126	POGZ	1306	0.368175
10193	RNF41	1307	0.368086
3553	IL1B	1308	0.367969
2706	GJB2	1309	0.367917
8732	RNGTT	1310	0.367911
8480	RAE1	1311	0.367831
5562	PRKAA1	1312	0.367668
29123	ANKRD11	1313	0.36751
1278	COL1A2	1314	0.367482
10403	NDC80	1315	0.367459
9349	RPL23	1316	0.367257
3560	IL2RB	1317	0.367073
23002	DAAM1	1318	0.366943
116	ADCYAP1	1319	0.366803
8553	BHLHE40	1320	0.366677
23462	HEY1	1321	0.366465
64105	CENPK	1322	0.366236
5715	PSMD9	1323	0.366231
4862	NPAS2	1324	0.366208
5516	PPP2CB	1325	0.366181
5700	PSMC1	1326	0.366073
1045	CDX2	1327	0.365913
4684	NCAM1	1328	0.365896
5265	SERPINA1	1329	0.36578
3976	LIF	1330	0.365704
29122	PRSS50	1331	0.365696
1801	DPH1	1332	0.365665
93986	FOXP2	1333	0.365617
10919	EHMT2	1334	0.36548
27022	FOXD3	1335	0.365344
2776	GNAQ	1336	0.365207
1326	MAP3K8	1337	0.365181
3565	IL4	1338	0.365111
1856	DVL2	1339	0.365056
10513	APPBP2	1340	0.36505
5901	RAN	1341	0.365025
79042	TSEN34	1342	0.364994
7450	VWF	1343	0.36495
151636	DTX3L	1344	0.364907
10614	HEXIM1	1345	0.36489
10553	HTATIP2	1346	0.364882
57649	PHF12	1347	0.364787
6016	RIT1	1348	0.364567
1139	CHRNA7	1349	0.364489
1643	DDB2	1350	0.36421
4793	NFKBIB	1351	0.363875
7248	TSC1	1352	0.363224
23327	NEDD4L	1353	0.363191
5610	EIF2AK2	1354	0.363104
6199	RPS6KB2	1355	0.363085
5782	PTPN12	1356	0.363033
6351	CCL4	1357	0.363006
7332	UBE2L3	1358	0.362947
5437	POLR2H	1359	0.362794
9261	MAPKAPK2	1360	0.362787
64321	SOX17	1361	0.362775
1272	CNTN1	1362	0.362721
6362	CCL18	1363	0.362679
57580	PREX1	1364	0.362152
113201	CASC4	1365	0.362086
5518	PPP2R1A	1366	0.361883
6548	SLC9A1	1367	0.361783
9972	NUP153	1368	0.361646
80306	MED28	1369	0.361538
27018	BEX3	1370	0.361295
2296	FOXC1	1371	0.361119
8658	TNKS	1372	0.361091
1399	CRKL	1373	0.36085
6498	SKIL	1374	0.360838
407018	MIR27A	1375	0.360647
23186	RCOR1	1376	0.360557
50615	IL21R	1377	0.360477
1907	EDN2	1378	0.36047
57569	ARHGAP20	1379	0.360394
80351	TNKS2	1380	0.360386
407035	MIR31	1381	0.360369
1445	CSK	1382	0.360345
55124	PIWIL2	1383	0.360247
974	CD79B	1384	0.36022
958	CD40	1385	0.360175
6647	SOD1	1386	0.360164
51274	KLF3	1387	0.360135
961	CD47	1388	0.35994
10009	ZBTB33	1389	0.359855
1009	CDH11	1390	0.359819
7538	ZFP36	1391	0.359799
8454	CUL1	1392	0.359753
27175	TUBG2	1393	0.359682
2946	GSTM2	1394	0.359629
79039	DDX54	1395	0.359591
4927	NUP88	1396	0.359589
4923	NTSR1	1397	0.359539
5629	PROX1	1398	0.359454
2202	EFEMP1	1399	0.358899
84299	MIEN1	1400	0.358842
284217	LAMA1	1401	0.358629
23326	USP22	1402	0.358567
8562	DENR	1403	0.35854
29126	CD274	1404	0.358467
7707	ZNF148	1405	0.358386
60468	BACH2	1406	0.358274
27158	NDOR1	1407	0.358058
140690	CTCFL	1408	0.357995
5589	PRKCSH	1409	0.357785
8140	SLC7A5	1410	0.357592
274	BIN1	1411	0.357565
3190	HNRNPK	1412	0.357548
6690	SPINK1	1413	0.357519
5891	MOK	1414	0.357511
121536	AEBP2	1415	0.357266
79791	FBXO31	1416	0.357214
90780	PYGO2	1417	0.357202
64689	GORASP1	1418	0.356945
29925	GMPPB	1419	0.356856
9439	MED23	1420	0.356553
6925	TCF4	1421	0.356494
3635	INPP5D	1422	0.356408
84312	BRMS1L	1423	0.356247
1410	CRYAB	1424	0.356055
4921	DDR2	1425	0.35596
23081	KDM4C	1426	0.355797
5713	PSMD7	1427	0.355753
5771	PTPN2	1428	0.355723
406989	MIR206	1429	0.355517
196528	ARID2	1430	0.355501
1482	NKX2-5	1431	0.355222
23551	RASD2	1432	0.355205
7278	TUBA3C	1433	0.354778
137492	VPS37A	1434	0.354454
23779	ARHGAP8	1435	0.354416
7164	TPD52L1	1436	0.354405
186	AGTR2	1437	0.354338
3775	KCNK1	1438	0.354315
27343	POLL	1439	0.354208
10592	SMC2	1440	0.354152
162	AP1B1	1441	0.354136
6672	SP100	1442	0.354135
8099	CDK2AP1	1443	0.354079
3249	HPN	1444	0.354018
64375	IKZF4	1445	0.35397
27178	IL37	1446	0.35392
26277	TINF2	1447	0.353634
25825	BACE2	1448	0.353443
56937	PMEPA1	1449	0.353326
7280	TUBB2A	1450	0.353298
5874	RAB27B	1451	0.353243
5214	PFKP	1452	0.353121
8505	PARG	1453	0.352795
56547	MMP26	1454	0.352694
4544	MTNR1B	1455	0.352672
84876	ORAI1	1456	0.35266
4478	MSN	1457	0.352605
6520	SLC3A2	1458	0.352488
7508	XPC	1459	0.35248
2744	GLS	1460	0.352444
59067	IL21	1461	0.352349
389421	LIN28B	1462	0.352234
5434	POLR2E	1463	0.352197
5209	PFKFB3	1464	0.35213
23228	PLCL2	1465	0.352019
163732	CITED4	1466	0.351866
382	ARF6	1467	0.351801
4306	NR3C2	1468	0.351775
79673	ZNF329	1469	0.351741
10762	NUP50	1470	0.351644
3956	LGALS1	1471	0.351638
23410	SIRT3	1472	0.35137
4179	CD46	1473	0.351299
6386	SDCBP	1474	0.351298
83595	SOX7	1475	0.351215
5566	PRKACA	1476	0.351131
972	CD74	1477	0.350991
23513	SCRIB	1478	0.350985
9475	ROCK2	1479	0.350761
406973	MIR196A2	1480	0.350736
2925	GRPR	1481	0.350668
346389	MACC1	1482	0.350613
6286	S100P	1483	0.350232
1039	CDR2	1484	0.35009
6015	RING1	1485	0.350045
10454	TAB1	1486	0.349896
118430	MUCL1	1487	0.349852
10044	SH2D3C	1488	0.349827
10370	CITED2	1489	0.349745
23203	PMPCA	1490	0.349616
2048	EPHB2	1491	0.349503
11162	NUDT6	1492	0.349396
7991	TUSC3	1493	0.348751
4131	MAP1B	1494	0.348718
8842	PROM1	1495	0.348314
26292	MYCBP	1496	0.348213
3985	LIMK2	1497	0.348078
694	BTG1	1498	0.348004
2879	GPX4	1499	0.347755
5706	PSMC6	1500	0.347631
79143	MBOAT7	1501	0.347604
57708	MIER1	1502	0.347422
57178	ZMIZ1	1503	0.347413
10763	NES	1504	0.347252
81847	RNF146	1505	0.347234
57026	PDXP	1506	0.346751
10423	CDIPT	1507	0.346748
8805	TRIM24	1508	0.346649
2597	GAPDH	1509	0.346606
5568	PRKACG	1510	0.34648
5324	PLAG1	1511	0.346461
5646	PRSS3	1512	0.346356
3275	PRMT2	1513	0.346296
10755	GIPC1	1514	0.346085
55844	PPP2R2D	1515	0.346062
55872	PBK	1516	0.346055
7267	TTC3	1517	0.345958
4326	MMP17	1518	0.345902
28960	DCPS	1519	0.345855
10383	TUBB4B	1520	0.345572
8654	PDE5A	1521	0.345181
1854	DUT	1522	0.345181
10006	ABI1	1523	0.345176
2150	F2RL1	1524	0.34512
10411	RAPGEF3	1525	0.344948
152110	NEK10	1526	0.344927
64426	SUDS3	1527	0.344845
7049	TGFBR3	1528	0.344835
2173	FABP7	1529	0.344772
111	ADCY5	1530	0.344491
4282	MIF	1531	0.344388
3156	HMGCR	1532	0.344244
8323	FZD6	1533	0.344105
5527	PPP2R5C	1534	0.344051
160	AP2A1	1535	0.343917
7855	FZD5	1536	0.343876
284	ANGPT1	1537	0.343666
25913	POT1	1538	0.343428
5526	PPP2R5B	1539	0.343368
3708	ITPR1	1540	0.343365
7475	WNT6	1541	0.34331
4835	NQO2	1542	0.343276
2931	GSK3A	1543	0.34318
3002	GZMB	1544	0.343141
2906	GRIN2D	1545	0.343043
177	AGER	1546	0.342985
6300	MAPK12	1547	0.342968
8996	NOL3	1548	0.342918
109	ADCY3	1549	0.342838
8321	FZD1	1550	0.342747
574455	MIR193B	1551	0.342705
283987	HID1	1552	0.342452
378708	CENPS	1553	0.342313
8856	NR1I2	1554	0.342313
56254	RNF20	1555	0.342312
84464	SLX4	1556	0.342169
84919	PPP1R15B	1557	0.34214
55215	FANCI	1558	0.342108
55223	TRIM62	1559	0.342035
79796	ALG9	1560	0.342007
5778	PTPN7	1561	0.341836
170463	SSBP4	1562	0.341831
10235	RASGRP2	1563	0.341692
64320	RNF25	1564	0.341613
5754	PTK7	1565	0.341607
1677	DFFB	1566	0.341165
8851	CDK5R1	1567	0.341161
55629	PNRC2	1568	0.340928
5144	PDE4D	1569	0.340889
8852	AKAP4	1570	0.340866
1583	CYP11A1	1571	0.340857
6789	STK4	1572	0.340835
5140	PDE3B	1573	0.340823
8731	RNMT	1574	0.340799
3612	IMPA1	1575	0.34075
5733	PTGER3	1576	0.340636
3709	ITPR2	1577	0.340562
79370	BCL2L14	1578	0.340543
7545	ZIC1	1579	0.340536
10410	IFITM3	1580	0.340331
4204	MECP2	1581	0.340306
7001	PRDX2	1582	0.340222
1870	E2F2	1583	0.340166
2645	GCK	1584	0.340149
1107	CHD3	1585	0.340113
9770	RASSF2	1586	0.340105
3172	HNF4A	1587	0.340098
26574	AATF	1588	0.340011
5757	PTMA	1589	0.339968
6869	TACR1	1590	0.339929
29956	CERS2	1591	0.339851
8826	IQGAP1	1592	0.339835
10155	TRIM28	1593	0.339659
5528	PPP2R5D	1594	0.339571
57697	FANCM	1595	0.339529
26085	KLK13	1596	0.339528
409	ARRB2	1597	0.339375
8556	CDC14A	1598	0.339264
8535	CBX4	1599	0.339204
2535	FZD2	1600	0.339132
4152	MBD1	1601	0.339037
5529	PPP2R5E	1602	0.338937
3399	ID3	1603	0.338925
867	CBL	1604	0.338879
7033	TFF3	1605	0.338809
79660	PPP1R3B	1606	0.338779
729230	CCR2	1607	0.338745
56667	MUC13	1608	0.338738
5603	MAPK13	1609	0.338648
2042	EPHA3	1610	0.338638
8555	CDC14B	1611	0.338633
9113	LATS1	1612	0.338561
79813	EHMT1	1613	0.338538
6671	SP4	1614	0.33852
2187	FANCB	1615	0.338502
4437	MSH3	1616	0.338486
11211	FZD10	1617	0.338374
8325	FZD8	1618	0.338354
3676	ITGA4	1619	0.338316
483	ATP1B3	1620	0.33828
5567	PRKACB	1621	0.338141
5287	PIK3C2B	1622	0.338138
8445	DYRK2	1623	0.338058
83853	ROPN1L	1624	0.338053
27006	FGF22	1625	0.337948
4171	MCM2	1626	0.337908
107	ADCY1	1627	0.337893
2539	G6PD	1628	0.337801
220064	ORAOV1	1629	0.337743
4082	MARCKS	1630	0.337373
204851	HIPK1	1631	0.337329
51129	ANGPTL4	1632	0.337251
23678	SGK3	1633	0.337135
9901	SRGAP3	1634	0.336947
23239	PHLPP1	1635	0.336804
5590	PRKCZ	1636	0.336776
5525	PPP2R5A	1637	0.336769
29994	BAZ2B	1638	0.336731
6514	SLC2A2	1639	0.336709
6258	RXRG	1640	0.336616
11198	SUPT16H	1641	0.336607
201254	CENPX	1642	0.336596
1603	DAD1	1643	0.336539
5286	PIK3C2A	1644	0.336431
55147	RBM23	1645	0.336383
55502	HES6	1646	0.33638
5980	REV3L	1647	0.336363
4332	MNDA	1648	0.3363
406947	MIR155	1649	0.336266
967	CD63	1650	0.336225
5438	POLR2I	1651	0.336203
3631	INPP4A	1652	0.336108
10125	RASGRP1	1653	0.336076
9542	NRG2	1654	0.33605
7014	TERF2	1655	0.336029
1825	DSC3	1656	0.336008
1730	DIAPH2	1657	0.335904
26036	ZNF451	1658	0.33584
2257	FGF12	1659	0.335829
5425	POLD2	1660	0.335694
9978	RBX1	1661	0.33568
8339	HIST1H2BG	1662	0.335666
5521	PPP2R2B	1663	0.33565
5600	MAPK11	1664	0.335645
9765	ZFYVE16	1665	0.335561
5142	PDE4B	1666	0.335537
56911	MAP3K7CL	1667	0.335503
283	ANG	1668	0.335438
2520	GAST	1669	0.335237
8754	ADAM9	1670	0.335224
126961	HIST2H3C	1671	0.335197
7414	VCL	1672	0.335191
5436	POLR2G	1673	0.335179
6567	SLC16A2	1674	0.335106
4487	MSX1	1675	0.335036
7018	TF	1676	0.334991
9738	CCP110	1677	0.334964
4908	NTF3	1678	0.334954
126823	KLHDC9	1679	0.334749
3756	KCNH1	1680	0.334659
83439	TCF7L1	1681	0.334646
146956	EME1	1682	0.334588
1601	DAB2	1683	0.334482
5602	MAPK10	1684	0.334473
23533	PIK3R5	1685	0.334466
1879	EBF1	1686	0.334399
55072	RNF31	1687	0.334355
5350	PLN	1688	0.334316
1746	DLX2	1689	0.334265
5336	PLCG2	1690	0.334238
5331	PLCB3	1691	0.334216
708	C1QBP	1692	0.33414
63923	TNN	1693	0.334128
1032	CDKN2D	1694	0.334103
388324	INCA1	1695	0.334019
4772	NFATC1	1696	0.333907
783	CACNB2	1697	0.333896
2538	G6PC	1698	0.333672
5701	PSMC2	1699	0.333638
10718	NRG3	1700	0.333609
145957	NRG4	1701	0.33359
2074	ERCC6	1702	0.333473
434	ASIP	1703	0.333456
685	BTC	1704	0.333411
1616	DAXX	1705	0.333295
375	ARF1	1706	0.333269
4638	MYLK	1707	0.333182
108	ADCY2	1708	0.333169
1453	CSNK1D	1709	0.333165
2966	GTF2H2	1710	0.333107
3682	ITGAE	1711	0.333093
3673	ITGA2	1712	0.332858
5333	PLCD1	1713	0.332846
2958	GTF2A2	1714	0.332795
2689	GH2	1715	0.332763
140739	UBE2F	1716	0.332589
5433	POLR2D	1717	0.332504
3294	HSD17B2	1718	0.332455
1852	DUSP9	1719	0.332283
11178	LZTS1	1720	0.332268
6518	SLC2A5	1721	0.332206
440193	CCDC88C	1722	0.33216
55143	CDCA8	1723	0.332058
3636	INPPL1	1724	0.332044
6932	TCF7	1725	0.331927
3991	LIPE	1726	0.331856
5423	POLB	1727	0.331852
3978	LIG1	1728	0.331832
8073	PTP4A2	1729	0.331808
5106	PCK2	1730	0.331786
847	CAT	1731	0.331729
1437	CSF2	1732	0.331721
23047	PDS5B	1733	0.331701
7433	VIPR1	1734	0.331592
4691	NCL	1735	0.331588
267	AMFR	1736	0.331584
51434	ANAPC7	1737	0.331557
2280	FKBP1A	1738	0.331462
146850	PIK3R6	1739	0.331433
5569	PKIA	1740	0.331429
6047	RNF4	1741	0.331374
4254	KITLG	1742	0.331348
6996	TDG	1743	0.33134
3125	HLA-DRB3	1744	0.331305
1054	CEBPG	1745	0.331237
1745	DLX1	1746	0.331234
8031	NCOA4	1747	0.331139
6010	RHO	1748	0.331119
53358	SHC3	1749	0.331098
2737	GLI3	1750	0.330991
85313	PPIL4	1751	0.330932
1513	CTSK	1752	0.330885
2874	GPS2	1753	0.330877
1388	ATF6B	1754	0.330833
50650	ARHGEF3	1755	0.330777
6654	SOS1	1756	0.330769
11315	PARK7	1757	0.330623
25759	SHC2	1758	0.330597
4515	MTCP1	1759	0.330577
26121	PRPF31	1760	0.330547
5321	PLA2G4A	1761	0.33054
90993	CREB3L1	1762	0.330481
3839	KPNA3	1763	0.330458
2967	GTF2H3	1764	0.330423
1477	CSTF1	1765	0.330393
8120	AP3B2	1766	0.330387
51079	NDUFA13	1767	0.330245
51497	NELFCD	1768	0.330212
10446	LRRN2	1769	0.330208
6822	SULT2A1	1770	0.33018
5576	PRKAR2A	1771	0.330096
4831	NME2	1772	0.330091
407006	MIR221	1773	0.330087
2648	KAT2A	1774	0.330081
9672	SDC3	1775	0.329928
27122	DKK3	1776	0.329872
6923	TCEB2	1777	0.329854
9908	G3BP2	1778	0.32983
55914	ERBIN	1779	0.329804
10161	LPAR6	1780	0.329783
3586	IL10	1781	0.329754
3442	IFNA5	1782	0.329708
10603	SH2B2	1783	0.329695
4286	MITF	1784	0.329621
1496	CTNNA2	1785	0.329587
64750	SMURF2	1786	0.329552
5575	PRKAR1B	1787	0.329552
7982	ST7	1788	0.329541
6786	STIM1	1789	0.32951
4345	CD200	1790	0.329423
1840	DTX1	1791	0.329357
3998	LMAN1	1792	0.329306
5810	RAD1	1793	0.329231
602	BCL3	1794	0.329229
3440	IFNA2	1795	0.329155
3445	IFNA8	1796	0.329155
8527	DGKD	1797	0.329074
3205	HOXA9	1798	0.329027
1850	DUSP8	1799	0.329019
26291	FGF21	1800	0.329011
1943	EFNA2	1801	0.328996
1525	CXADR	1802	0.328991
843	CASP10	1803	0.328968
10270	AKAP8	1804	0.328868
481	ATP1B1	1805	0.328837
253959	RALGAPA1	1806	0.328806
8334	HIST1H2AC	1807	0.3288
29945	ANAPC4	1808	0.328785
10109	ARPC2	1809	0.328776
10048	RANBP9	1810	0.328735
4111	MAGEA12	1811	0.328732
1508	CTSB	1812	0.328718
5593	PRKG2	1813	0.328707
84172	POLR1B	1814	0.328696
4899	NRF1	1815	0.328661
64682	ANAPC1	1816	0.328558
5965	RECQL	1817	0.32854
8312	AXIN1	1818	0.328484
9045	RPL14	1819	0.328357
80310	PDGFD	1820	0.328341
2923	PDIA3	1821	0.328292
10468	FST	1822	0.328242
724031	MIR661	1823	0.328055
1613	DAPK3	1824	0.328037
4929	NR4A2	1825	0.327934
10134	BCAP31	1826	0.327846
6143	RPL19	1827	0.327803
53615	MBD3	1828	0.327783
115727	RASGRP4	1829	0.327704
51614	ERGIC3	1830	0.327687
7043	TGFB3	1831	0.327611
2059	EPS8	1832	0.327609
32	ACACB	1833	0.327605
79858	NEK11	1834	0.3276
775	CACNA1C	1835	0.327568
2623	GATA1	1836	0.327557
23509	POFUT1	1837	0.327555
4891	SLC11A2	1838	0.327515
246184	CDC26	1839	0.327507
10019	SH2B3	1840	0.327456
30817	ADGRE2	1841	0.327429
2952	GSTT1	1842	0.32739

## Sheet: Table S5
Table S5. Biological processes of the consensus gene list
Term	Name	Count	%	PValue	Genes	List Total	Pop Hits	Pop Total	Fold Enrichment	Bonferroni	Benjamini	FDR
GO:0045944	positive regulation of transcription from RNA polymerase II promoter	329	17.861	4.1e-88	3725, 7494, 6774, 10891, 6772, 2002, 3280, 3084, 3082, 54106, 59348, 3479, 4899, 29028, 5371, 7490, 3727, 3726, 51176, 8325, 7068, 29128, 8878, 7067, 607, 7161, 2958, 6497, 1482, 6495, 2852, 8600, 602, 1488, 79718, 3091, 207, 3297, 408, 4602, 4605, 3491, 405, 55553, 6777, 4791, 6778, 4790, 2022, 4792, 4609, 5216, 6469, 1432, 7227, 27086, 23633, 7040, 1999, 4780, 8856, 4233, 4092, 7043, 5241, 2308…	1806	981	16792	3.11825	2.68e-84	2.68e-84	8.02e-85
GO:0000122	negative regulation of transcription from RNA polymerase II promoter	271	14.7123	1.68e-84	7494, 6774, 4204, 23512, 6772, 3280, 59348, 23650, 7490, 3727, 948, 3726, 51176, 8325, 10614, 7068, 29128, 8878, 7161, 6498, 6497, 1482, 604, 6615, 6495, 57761, 4488, 1488, 1487, 79718, 3090, 3297, 7480, 79813, 4602, 7071, 8726, 55553, 4791, 6778, 4790, 2022, 4609, 8864, 6469, 7227, 7329, 27086, 55869, 92140, 7040, 5347, 7181, 3399, 4092, 2444, 2308, 2309, 5629, 5245, 2305, 51588, 2100, 53615, 10…	1806	720	16792	3.49962	1.1e-80	5.52e-81	3.29e-81
GO:0043066	negative regulation of apoptotic process	193	10.4777	1.91e-69	7494, 1410, 6774, 8887, 332, 330, 3479, 331, 7490, 3480, 1728, 2950, 51176, 8878, 8877, 1482, 602, 4488, 5747, 8870, 2324, 207, 29904, 3491, 6777, 7076, 4790, 11331, 4792, 4609, 1436, 6469, 5618, 84299, 2316, 5610, 1072, 1843, 92140, 5347, 6478, 7184, 2308, 329, 7052, 79444, 7057, 4853, 5915, 5916, 5914, 847, 8841, 983, 4072, 8835, 2249, 8837, 4968, 573, 5329, 4361, 580, 301, 55795, 3397, 8626, 9…	1806	455	16792	3.94394	1.25e-65	4.17e-66	3.74e-66
GO:0045893	positive regulation of transcription, DNA-templated	204	11.0749	2.59e-67	3725, 6774, 4204, 10891, 6772, 2002, 1316, 29028, 3479, 7490, 79902, 8321, 51176, 7161, 51773, 6615, 6495, 1482, 602, 79718, 3091, 4602, 405, 8312, 4790, 4609, 6469, 8031, 7040, 7046, 8856, 1999, 7043, 2308, 2309, 5629, 5245, 2305, 2100, 186, 4772, 6595, 4855, 6597, 4851, 3621, 5914, 3624, 2247, 2104, 89780, 5605, 5606, 55795, 2122, 5604, 8626, 3398, 5925, 3611, 9063, 10370, 94241, 10664, 9586, 5…	1806	515	16792	3.68305	1.7e-63	4.24e-64	5.06e-64
GO:0008284	positive regulation of cell proliferation	184	9.98914	2.77e-60	7494, 688, 6774, 4204, 2149, 23512, 3084, 685, 3280, 3082, 332, 2335, 3479, 6422, 9928, 4824, 3480, 3481, 6868, 51176, 1482, 5228, 2852, 5159, 5747, 204851, 5745, 5744, 2321, 4193, 2324, 7480, 1906, 1907, 3918, 3685, 3688, 7074, 3400, 1490, 7076, 11009, 4609, 1457, 1437, 1436, 1910, 1435, 6469, 5970, 56034, 3845, 7042, 25805, 2069, 7040, 28996, 7422, 6374, 7424, 5562, 7048, 7046, 102, 10413, 9423…	1806	466	16792	3.67127	1.81e-56	3.63e-57	5.42e-57
GO:0008285	negative regulation of cell proliferation	164	8.90337	4.99e-57	1003, 3725, 4303, 6774, 2149, 8678, 5371, 6422, 7490, 4824, 3486, 4920, 7161, 6497, 604, 2852, 4488, 50943, 1488, 10140, 1487, 8493, 5745, 4194, 5744, 5743, 3297, 3717, 7071, 3490, 8314, 4830, 10006, 8313, 7077, 11009, 6752, 1436, 2625, 9368, 2623, 928, 5610, 7042, 2069, 7040, 7421, 7424, 1460, 196528, 2173, 7043, 1445, 10181, 694, 2444, 8850, 5245, 5629, 7428, 9759, 324, 2796, 990, 27102, 2185, …	1806	396	16792	3.85064	3.27e-53	5.45e-54	9.77e-54
GO:0045892	negative regulation of transcription, DNA-templated	172	9.33768	1.29e-46	2146, 3725, 7291, 4204, 3084, 3280, 8535, 332, 59348, 23462, 5371, 6422, 7490, 4824, 8321, 51176, 10614, 7067, 51773, 10155, 1482, 604, 4488, 50943, 57761, 602, 1488, 1487, 672, 4193, 79813, 27122, 4602, 1616, 7071, 8726, 6015, 10009, 3400, 2023, 5451, 11331, 6605, 2621, 8864, 2625, 51497, 8553, 5970, 8945, 7329, 27086, 57805, 2069, 7040, 7421, 2274, 1649, 10013, 3399, 7520, 8856, 1999, 4017, 885…	1806	499	16792	3.20489	8.48e-43	1.21e-43	2.53e-43
GO:0043065	positive regulation of apoptotic process	125	6.7861	1.12e-43	1191, 9459, 23513, 3146, 8743, 7490, 6422, 4616, 3482, 3486, 8878, 7161, 4923, 604, 2852, 5159, 1894, 3202, 6548, 5743, 9353, 1902, 1385, 25, 207, 7480, 274, 5366, 3688, 472, 7074, 1613, 317, 57805, 1843, 23421, 56616, 25803, 7040, 8648, 10276, 4803, 1647, 3399, 4804, 10018, 6477, 7043, 9770, 10181, 597, 393, 598, 2308, 2309, 324, 64426, 7052, 3939, 26471, 153090, 7704, 5915, 6659, 4851, 5916, 71…	1806	300	16792	3.87412	7.36e-40	9.2e-41	2.2e-40
GO:0008283	cell proliferation	139	7.54615	4.75e-43	6774, 7295, 23513, 3084, 7298, 3479, 22974, 2648, 10298, 2296, 9047, 6867, 29128, 6497, 6495, 6494, 4515, 56992, 4194, 4035, 4296, 207, 274, 51366, 1909, 7071, 3491, 8313, 4609, 5931, 2621, 1436, 1435, 1434, 8556, 26060, 5617, 2078, 7042, 2068, 7332, 10011, 5347, 5422, 7520, 4233, 10413, 8851, 10411, 596, 598, 699, 9564, 1063, 2277, 8660, 54541, 5052, 996, 55388, 995, 993, 3428, 115727, 2919, 589…	1806	366	16792	3.53117	3.11e-39	3.46e-40	9.29e-40
GO:0007165	signal transduction	283	15.3637	5.74e-43	6774, 10342, 29127, 29126, 3479, 8743, 3728, 3480, 6351, 3482, 3484, 3485, 3925, 8877, 5228, 6494, 6093, 90627, 3091, 3488, 5364, 27, 207, 208, 3717, 409, 6362, 408, 8312, 6778, 4790, 8412, 4793, 1457, 5754, 1436, 1453, 1432, 1455, 214, 6374, 1460, 7046, 8856, 4233, 8852, 5241, 5245, 2100, 10603, 6387, 5335, 6385, 1839, 50852, 5915, 2254, 5914, 8840, 2475, 4254, 434, 2249, 2247, 8838, 8839, 2896,…	1806	1161	16792	2.26641	3.76e-39	3.76e-40	1.12e-39
GO:0001666	response to hypoxia	90	4.88599	3.42e-41	6722, 1410, 2056, 4204, 5894, 8678, 5371, 847, 285, 283, 6868, 4929, 1387, 481, 7852, 572, 81, 5228, 5328, 4313, 1139, 6648, 4843, 3091, 1385, 836, 1909, 10370, 4891, 7412, 405, 51129, 3952, 472, 4088, 2113, 4089, 2022, 5315, 112398, 112399, 4049, 133, 1958, 863, 2033, 3708, 7515, 2034, 3709, 317, 177, 1027, 664, 768, 1789, 7042, 2068, 5465, 7040, 7422, 10631, 7424, 4582, 5562, 7049, 7048, 1543, …	1806	172	16792	4.86518	2.24e-37	2.04e-38	6.69e-38
GO:0030335	positive regulation of cell migration	93	5.04886	6.2e-41	7494, 2149, 5578, 4851, 29126, 3082, 10507, 3479, 10399, 6348, 6591, 80310, 6352, 3480, 6868, 51176, 3678, 7803, 4920, 8877, 2150, 80781, 3630, 81, 2152, 6615, 9043, 2852, 5159, 5328, 5747, 2321, 1901, 3815, 3791, 3611, 3309, 208, 1906, 3717, 239, 3918, 3685, 2886, 5979, 3491, 6405, 80139, 7074, 4088, 4162, 3642, 80031, 3643, 1613, 5594, 1601, 1436, 4680, 1435, 3265, 7869, 84299, 1956, 56034, 704…	1806	184	16792	4.69948	4.06e-37	3.39e-38	1.21e-37
GO:0000165	MAPK cascade	110	5.97177	8.42e-39	7538, 685, 3084, 801, 6348, 9861, 284, 6352, 9048, 56911, 5159, 5747, 4214, 673, 3716, 9542, 3717, 5037, 8682, 4893, 8315, 25780, 4609, 9365, 1437, 6300, 3845, 53358, 2069, 7040, 9978, 27006, 5156, 5058, 8660, 1839, 2185, 115727, 8844, 10125, 153090, 5894, 6464, 2254, 7124, 2253, 2249, 4254, 2247, 10197, 3630, 2066, 2064, 2904, 2065, 5600, 5605, 2906, 5606, 5706, 5603, 5604, 2263, 5704, 3815, 570…	1806	262	16792	3.9037	5.52e-35	4.24e-36	1.65e-35
GO:0006915	apoptotic process	171	9.28339	1.01e-37	5436, 9459, 6772, 8887, 332, 8678, 8743, 330, 5371, 331, 22974, 10298, 4616, 6416, 3486, 8878, 23136, 7161, 6495, 23705, 8870, 4214, 672, 1326, 6885, 208, 8682, 3717, 5366, 1616, 408, 27324, 8312, 3002, 7074, 4790, 1613, 4792, 112399, 1612, 11009, 1457, 2621, 1434, 1432, 84299, 317, 54739, 9577, 23421, 2068, 56616, 27113, 1647, 10011, 1649, 9166, 23429, 84707, 7048, 6478, 7046, 10018, 6477, 10181…	1806	567	16792	2.80413	6.62e-34	4.73e-35	1.98e-34
GO:0010628	positive regulation of gene expression	106	5.75461	1.12e-35	7291, 1001, 6774, 2335, 54106, 6348, 288, 4824, 51176, 2852, 673, 672, 3091, 4193, 409, 1490, 2022, 4609, 2621, 1437, 1272, 1435, 1432, 3845, 1786, 1789, 7042, 7040, 7422, 7421, 4803, 5562, 8856, 7046, 4780, 4179, 5245, 7431, 7430, 8431, 998, 3934, 1869, 7124, 2254, 2253, 7020, 983, 2475, 3624, 2192, 3630, 5324, 5601, 5074, 89780, 2064, 2065, 5600, 5604, 3397, 3815, 3398, 2264, 10370, 239, 10664,…	1806	262	16792	3.76174	7.33e-32	4.89e-33	2.19e-32
GO:0006468	protein phosphorylation	145	7.87188	9.26e-35	54101, 332, 27330, 152110, 3486, 8878, 57761, 6093, 1487, 204851, 9448, 4214, 673, 5170, 4296, 3551, 1385, 1326, 3716, 207, 3297, 9874, 3717, 10000, 472, 9641, 1613, 1612, 6010, 1457, 5754, 2621, 5753, 1453, 1455, 5610, 2078, 7042, 2068, 7040, 28996, 4638, 5562, 5347, 1460, 7048, 7046, 102, 8445, 9770, 595, 1445, 2444, 1263, 92335, 55872, 699, 5566, 5567, 5058, 5568, 2966, 994, 5575, 2185, 898, 3…	1806	456	16792	2.95657	6.07e-31	3.79e-32	1.81e-31
GO:0042493	response to drug	112	6.08035	2.73e-33	3725, 1001, 6774, 10891, 6772, 7298, 5021, 8678, 1312, 6422, 3727, 3726, 8321, 6868, 3485, 7161, 5228, 6548, 5743, 4193, 4192, 1385, 25, 3352, 32, 545, 7077, 8412, 4609, 8438, 2625, 7515, 5970, 2768, 1789, 7042, 7040, 3320, 7424, 107, 7520, 7048, 9429, 4015, 595, 596, 5243, 328, 9759, 1063, 10512, 3939, 891, 2185, 3932, 7057, 999, 3934, 117, 1147, 2253, 847, 3383, 983, 3624, 4968, 5888, 80781, 57…	1806	304	16792	3.42554	1.79e-29	1.05e-30	5.35e-30
GO:0001934	positive regulation of protein phosphorylation	69	3.74593	5.82e-33	7494, 7124, 10507, 10399, 8841, 2475, 4824, 3481, 8321, 6868, 8878, 2852, 5329, 6662, 2066, 89780, 2064, 5747, 1856, 302, 4318, 3791, 3690, 25, 2324, 207, 208, 9821, 408, 1616, 3491, 8312, 8313, 5595, 3643, 2022, 5879, 9965, 23411, 2621, 1601, 1436, 1910, 8099, 3265, 11200, 7471, 1453, 1956, 3845, 7040, 6789, 7422, 3553, 9475, 595, 958, 5300, 7010, 9370, 652, 5058, 650, 894, 10457, 4915, 4914, 10…	1806	127	16792	5.05161	3.81e-29	2.12e-30	1.14e-29
GO:0006281	DNA repair	95	5.15744	5.68e-32	63967, 79184, 5890, 571, 6598, 5893, 5892, 2189, 983, 2475, 641, 11198, 378708, 4968, 64210, 146956, 50484, 29128, 6117, 5888, 2956, 6119, 10155, 5889, 7486, 2067, 4361, 7832, 5884, 672, 5883, 7508, 51366, 56647, 472, 545, 11144, 55120, 8295, 23411, 5932, 201254, 55215, 8243, 8555, 7517, 8438, 4331, 11277, 11201, 1453, 23054, 11073, 4683, 56946, 7516, 10273, 2072, 7415, 1025, 3364, 25842, 51343, …	1806	235	16792	3.75872	3.73e-28	1.96e-29	1.11e-28
GO:0006366	transcription from RNA polymerase II promoter	150	8.14332	2.01e-31	5436, 3725, 7494, 5437, 5434, 4303, 5435, 688, 5438, 2002, 4899, 2099, 23650, 7490, 3727, 2648, 3726, 90993, 2296, 51176, 1386, 5440, 7067, 7161, 2958, 6495, 1482, 7545, 3202, 3206, 8543, 3091, 8732, 1385, 8731, 409, 4602, 408, 4605, 6777, 8538, 4791, 4790, 4609, 2625, 2624, 7227, 51497, 2623, 5970, 2074, 2068, 4802, 1840, 4800, 1999, 4780, 2309, 2305, 9232, 2966, 2965, 2961, 60468, 5431, 5433, 4…	1806	513	16792	2.71868	1.32e-27	6.59e-29	3.94e-28
GO:1901796	regulation of signal transduction by p53 class mediator	65	3.52877	7.15e-30	1107, 5371, 22974, 10919, 641, 11198, 6117, 7161, 6119, 6118, 7486, 5600, 4361, 204851, 580, 4194, 5928, 672, 5884, 5883, 8626, 5983, 4193, 207, 79813, 9212, 94241, 545, 472, 5932, 5931, 1457, 11200, 11073, 1432, 2033, 4683, 84126, 6794, 5458, 3364, 6790, 28996, 9219, 54971, 5562, 1460, 10111, 8445, 8851, 5300, 1263, 10848, 1111, 1017, 7156, 53615, 7157, 8805, 144715, 5810, 29117, 3065, 3066, 839…	1806	124	16792	4.8739	4.69e-26	2.23e-27	1.4e-26
GO:0070374	positive regulation of ERK1 and ERK2 cascade	77	4.18024	7.23e-29	3725, 116, 2056, 5781, 2149, 3146, 5578, 7124, 2253, 6348, 284, 3383, 948, 80310, 6352, 6351, 2249, 2247, 3156, 26291, 2150, 2852, 5159, 2066, 5605, 5320, 673, 5604, 2263, 3791, 2324, 25, 2264, 972, 2261, 6362, 409, 408, 4835, 5590, 6366, 1236, 55294, 8829, 1490, 5595, 11331, 9965, 2621, 1436, 3265, 1956, 56034, 960, 7040, 7422, 29108, 23779, 5728, 6714, 10253, 5156, 7010, 6278, 5245, 652, 650, 1…	1806	175	16792	4.09107	4.74e-25	2.16e-26	1.42e-25
GO:0018108	peptidyl-tyrosine phosphorylation	71	3.85451	2.18e-28	2050, 3084, 685, 2254, 2253, 1523, 6416, 2249, 2247, 4920, 5777, 2202, 4921, 5580, 5159, 2048, 2066, 2064, 5747, 2065, 5605, 5606, 11140, 5604, 2321, 2263, 3815, 3791, 5607, 25, 2324, 2264, 9542, 27, 2261, 3717, 2260, 5979, 10006, 6777, 6776, 3643, 238, 1437, 145957, 1436, 3562, 1956, 1950, 5610, 2069, 3320, 558, 7272, 4233, 8445, 6714, 27006, 5156, 7010, 2042, 1969, 7465, 2241, 4486, 8805, 2534,…	1806	153	16792	4.31471	1.43e-24	6.22e-26	4.27e-25
GO:0016477	cell migration	74	4.01737	5.13e-27	23513, 3280, 63923, 3728, 283, 983, 10298, 2296, 387, 5584, 6615, 30817, 5159, 977, 2066, 3202, 5792, 6548, 2321, 634, 5170, 1901, 3690, 25, 2264, 4192, 3716, 27, 5364, 3717, 1942, 2260, 3685, 3688, 6198, 5590, 8452, 7074, 1490, 2909, 55704, 2022, 1000, 2621, 5754, 5753, 967, 2932, 30011, 2078, 7042, 25805, 7040, 9672, 7049, 5420, 1445, 694, 5728, 2042, 1969, 6624, 100133941, 324, 9564, 8754, 529…	1806	172	16792	4.00026	3.36e-23	1.4e-24	1e-23
GO:0007173	epidermal growth factor receptor signaling pathway	41	2.22584	8.55e-27	3265, 5781, 6464, 685, 1956, 3845, 868, 53358, 867, 1950, 2069, 7040, 6868, 8527, 5829, 5286, 2202, 6662, 1445, 5747, 6714, 55914, 7039, 9564, 5170, 25, 6997, 55824, 5290, 2886, 4893, 2549, 5335, 2885, 374, 8826, 1839, 2185, 2059, 5295, 6654	1806	56	16792	6.80739	5.6e-23	2.24e-24	1.67e-23
GO:0060070	canonical Wnt signaling pathway	50	2.71444	9.69e-27	5754, 1001, 6469, 4040, 7471, 6659, 5916, 7476, 2932, 7477, 2253, 7478, 6794, 1950, 7472, 6591, 7473, 6422, 7474, 1499, 8321, 4929, 8325, 51176, 607, 1482, 595, 11211, 7855, 89780, 90780, 5728, 2735, 1856, 83439, 79718, 324, 7482, 7480, 8312, 54361, 2535, 4088, 9314, 6932, 6382, 998, 4609, 6934, 64321	1806	83	16792	5.60114	6.35e-23	2.44e-24	1.9e-23
GO:0001525	angiogenesis	85	4.61455	1.5e-26	3725, 153090, 7494, 688, 5333, 2050, 6464, 5578, 2254, 2335, 23462, 285, 10481, 284, 283, 9047, 388, 146850, 8325, 3678, 5587, 80781, 5228, 2191, 2048, 3576, 4313, 5747, 302, 7039, 5175, 5743, 2263, 3091, 2321, 3397, 634, 1901, 3791, 1942, 23509, 2260, 51330, 3953, 3685, 8828, 8829, 51129, 3952, 1490, 4162, 4691, 23411, 54828, 64321, 5140, 1432, 3606, 2034, 7476, 1950, 7042, 2069, 6850, 7422, 742…	1806	223	16792	3.54404	9.86e-23	3.65e-24	2.94e-23
GO:0048015	phosphatidylinositol-mediated signaling	56	3.04017	5.23e-26	5781, 50852, 685, 3084, 2254, 2253, 3479, 2475, 3480, 4254, 2249, 2247, 387, 5159, 2066, 2064, 2065, 2263, 3815, 5170, 2264, 207, 9542, 2261, 2260, 6198, 64223, 2885, 9965, 9365, 1436, 145957, 1956, 9846, 1950, 2069, 4803, 3756, 5287, 5288, 5286, 5728, 27006, 5156, 8660, 5290, 7430, 5291, 2549, 3667, 2534, 1839, 5294, 3932, 4914, 5295	1806	106	16792	4.9121	3.43e-22	1.22e-23	1.02e-22
GO:0042127	regulation of cell proliferation	75	4.07166	1.97e-25	3725, 2146, 7022, 5732, 5333, 7124, 331, 10397, 3728, 3727, 3726, 8771, 2101, 6119, 604, 6662, 5328, 5747, 2065, 637, 673, 5321, 301, 4843, 672, 5742, 3815, 25, 3716, 27, 4982, 3717, 92304, 6932, 55704, 6778, 2022, 55120, 112399, 4792, 23411, 5753, 6469, 23678, 660, 1027, 1786, 8764, 8797, 8793, 8795, 3756, 2175, 7048, 4804, 7043, 659, 1445, 958, 6714, 329, 2925, 3371, 1111, 2305, 1874, 355, 182,…	1806	185	16792	3.76942	1.29e-21	4.46e-23	3.86e-22
GO:0006367	transcription initiation from RNA polymerase II promoter	67	3.63735	3.09e-25	5436, 5437, 5434, 4855, 5435, 4306, 4854, 7025, 4853, 10891, 5915, 5438, 4851, 5916, 5914, 2099, 190, 4929, 1387, 2103, 7068, 5440, 2104, 7067, 9971, 2101, 2958, 9794, 10155, 6925, 2908, 6258, 25937, 6256, 1490, 9439, 4331, 23054, 1025, 1024, 5465, 2068, 3172, 7421, 367, 7181, 8856, 10413, 5241, 8850, 2100, 5468, 5467, 1871, 1870, 5469, 2966, 2965, 1022, 3164, 2494, 2961, 5431, 8431, 5433, 902, 2…	1806	152	16792	4.09841	2.03e-21	6.75e-23	6.05e-22
GO:0048146	positive regulation of fibroblast proliferation	39	2.11726	3.89e-25	3725, 2621, 1869, 7471, 2355, 648, 685, 1956, 56034, 2335, 3479, 2099, 5371, 1026, 7472, 7474, 80310, 2192, 2069, 7040, 57178, 8877, 4921, 5159, 302, 890, 5156, 6277, 51548, 1019, 25, 972, 3981, 4282, 1021, 990, 891, 5591, 4609	1806	54	16792	6.71515	2.55e-21	8.22e-23	7.61e-22
GO:0042981	regulation of apoptotic process	80	4.34311	1.54e-24	843, 23239, 842, 841, 5894, 6772, 27165, 332, 330, 2099, 10397, 8772, 8837, 1387, 3486, 7161, 6498, 81, 604, 602, 6662, 7486, 637, 638, 672, 581, 8626, 6502, 4982, 835, 3717, 5366, 8682, 3956, 94241, 4830, 472, 2113, 1613, 1612, 238, 1958, 7001, 317, 23678, 7415, 8764, 5610, 666, 8797, 1843, 7040, 27113, 8793, 10011, 8792, 8795, 4908, 4804, 84707, 1508, 8996, 7043, 10181, 9618, 599, 598, 329, 524…	1806	213	16792	3.49217	1.01e-20	3.16e-22	3.02e-21
GO:0032355	response to estradiol	50	2.71444	2.87e-24	2146, 842, 117, 1410, 841, 6774, 7026, 5021, 7476, 2706, 5914, 3169, 1027, 2099, 847, 1499, 1789, 1843, 8835, 1728, 7040, 8648, 2950, 4968, 10631, 3485, 4152, 2101, 572, 5111, 5159, 595, 9612, 5728, 637, 301, 5743, 2690, 655, 53615, 5727, 836, 2688, 374, 3952, 6777, 1490, 2113, 5932, 4609	1806	91	16792	5.10873	1.88e-20	5.7e-22	5.62e-21
GO:0014066	regulation of phosphatidylinositol 3-kinase signaling	46	2.49729	4.38e-24	9365, 145957, 5783, 5781, 50852, 3084, 685, 1956, 2254, 2253, 1950, 2069, 4254, 2249, 2247, 5159, 2066, 2064, 2065, 8870, 27006, 5156, 2263, 634, 3815, 8660, 2264, 9542, 207, 2261, 2260, 5290, 5291, 2549, 2885, 5527, 5526, 5595, 3667, 2534, 1839, 3932, 9965, 5295, 10125, 5594	1806	78	16792	5.48337	2.87e-20	8.45e-22	8.58e-21
GO:0006974	cellular response to DNA damage stimulus	78	4.23453	6.85e-24	842, 151636, 5893, 2189, 245711, 331, 641, 378708, 4968, 64210, 1386, 5888, 7161, 604, 602, 7486, 4361, 580, 7832, 79791, 672, 6839, 5884, 5883, 8626, 25, 11186, 207, 51366, 5366, 9874, 55294, 545, 472, 8451, 5595, 55120, 112399, 23411, 4609, 5594, 7517, 4332, 11200, 11073, 23054, 9261, 7415, 867, 6794, 1026, 9577, 26574, 3364, 57805, 27113, 1649, 10111, 8445, 10413, 595, 4862, 7528, 1263, 596, 5…	1806	208	16792	3.48671	4.49e-20	1.28e-21	1.34e-20
GO:0007568	aging	67	3.63735	7.9e-23	3725, 842, 1410, 4303, 2056, 6774, 10891, 7298, 847, 3727, 1728, 4968, 2247, 3484, 3485, 4152, 3156, 578, 706, 7486, 6647, 5745, 4316, 4035, 3488, 1385, 207, 835, 7412, 239, 6198, 9212, 2885, 1490, 7077, 7076, 4791, 3586, 1495, 23410, 9365, 1910, 133, 5144, 5970, 317, 2068, 7040, 7048, 1543, 4780, 267, 4017, 7043, 597, 5728, 5423, 328, 2309, 53615, 2796, 10498, 6720, 1634, 2353, 4914, 3569	1806	165	16792	3.77551	5.18e-19	1.44e-20	1.55e-19
GO:0007507	heart development	71	3.85451	8.54e-23	6722, 5781, 5894, 6464, 6659, 4851, 5021, 7249, 7490, 4824, 2296, 1525, 10614, 4152, 1482, 2066, 2064, 2065, 1856, 6648, 6091, 5604, 775, 3397, 5607, 1906, 23509, 9821, 1909, 10370, 162, 8828, 2257, 472, 7029, 5591, 9965, 2057, 6469, 133, 2625, 2624, 23054, 7227, 2033, 2623, 2767, 6678, 7042, 5465, 2697, 7040, 3399, 6901, 7048, 5111, 7046, 4015, 5728, 7010, 11214, 2776, 650, 6997, 2736, 5468, 536…	1806	183	16792	3.60738	5.6e-19	1.51e-20	1.67e-19
GO:0038128	ERBB2 signaling pathway	31	1.68295	1.4e-22	5753, 145957, 3265, 1956, 685, 3084, 6464, 10273, 3845, 10193, 1950, 2069, 3320, 2066, 6714, 2064, 2065, 55914, 11140, 8065, 207, 9542, 5290, 2886, 4893, 2549, 2885, 1839, 4145, 5295, 6654	1806	38	16792	7.58513	9.21e-19	2.42e-20	2.75e-19
GO:0007050	cell cycle arrest	61	3.31162	1.62e-22	6657, 4303, 4853, 7249, 10542, 5371, 2475, 3624, 7161, 5325, 6498, 7251, 3576, 580, 6009, 5604, 8065, 5925, 3611, 25, 11186, 7480, 64223, 94241, 8454, 7248, 8452, 472, 8451, 4088, 4609, 6934, 2621, 3265, 6300, 4683, 1029, 6794, 1027, 1026, 7042, 1032, 7040, 3458, 1031, 1647, 1649, 5562, 3659, 7046, 92335, 8850, 4436, 26959, 324, 7157, 463, 1021, 1022, 51147, 7057	1806	141	16792	4.02249	1.06e-18	2.72e-20	3.16e-19
GO:0000082	G1/S transition of mitotic cell cycle	51	2.76873	2.46e-22	7298, 245711, 3624, 983, 6117, 1977, 1978, 6119, 6118, 26524, 8065, 5925, 6502, 6198, 3688, 8454, 9113, 8452, 8451, 3400, 6194, 5932, 4331, 5558, 1029, 6241, 1027, 1026, 1032, 8900, 1031, 5422, 5111, 29935, 58480, 595, 1263, 5426, 1017, 1019, 4171, 4998, 1021, 5000, 9134, 55388, 1022, 993, 990, 898, 902	1806	102	16792	4.64895	1.61e-18	4.04e-20	4.82e-19
GO:0051897	positive regulation of protein kinase B signaling	46	2.49729	2.8e-22	23533, 2621, 7494, 2625, 10855, 7295, 1956, 3084, 3606, 7124, 23551, 6348, 284, 2475, 92140, 7040, 3481, 2876, 2247, 558, 8644, 3630, 2152, 7046, 708, 8600, 5747, 6714, 5795, 10253, 7010, 3488, 3611, 1116, 4486, 11315, 409, 6366, 1236, 3952, 1839, 3643, 5294, 3569, 7057, 6934	1806	84	16792	5.0917	1.84e-18	4.48e-20	5.48e-19
GO:0014068	positive regulation of phosphatidylinositol 3-kinase signaling	40	2.17155	6.39e-22	2149, 3084, 3606, 56034, 3082, 10507, 8678, 867, 3479, 847, 284, 80310, 7042, 4824, 6352, 2150, 3630, 5777, 2852, 5159, 6662, 2066, 5747, 2065, 5156, 116986, 7010, 2321, 3791, 3815, 5467, 5364, 3717, 2260, 2688, 3952, 2534, 1634, 4915, 23411	1806	65	16792	5.72178	4.19e-18	9.98e-20	1.25e-18
GO:0048661	positive regulation of smooth muscle cell proliferation	38	2.06298	1.87e-21	3725, 4331, 4854, 10891, 6772, 1956, 3606, 7124, 3479, 27086, 2475, 80310, 6352, 2069, 2247, 3156, 7048, 5159, 3570, 3673, 5743, 2263, 9759, 652, 3398, 1901, 6502, 207, 1012, 1906, 239, 3162, 6198, 7052, 1839, 3569, 4609, 7057	1806	60	16792	5.88867	1.22e-17	2.85e-19	3.65e-18
GO:0050900	leukocyte migration	55	2.98588	2.24e-21	5781, 682, 6464, 2335, 285, 284, 3383, 3676, 1525, 6520, 483, 481, 3678, 2150, 5777, 50848, 3635, 6093, 4312, 4318, 5175, 634, 3690, 972, 2888, 3685, 3688, 2886, 4893, 2885, 1278, 6654, 5142, 2621, 4680, 3265, 6401, 3845, 961, 960, 3897, 5420, 8140, 3655, 6714, 7010, 857, 5290, 4282, 5291, 4478, 5335, 2534, 3932, 5295	1806	122	16792	4.19167	1.47e-17	3.34e-19	4.38e-18
GO:0051726	regulation of cell cycle	55	2.98588	5.66e-21	3725, 5891, 6774, 5892, 7249, 10399, 3727, 3726, 4616, 2247, 578, 1487, 5928, 2122, 5925, 6502, 3688, 4605, 7248, 8314, 91768, 80139, 3952, 472, 5934, 5933, 8864, 23582, 2033, 8945, 1024, 28996, 1647, 5347, 3399, 3659, 84707, 6714, 5728, 329, 1875, 2305, 7465, 1063, 10987, 1870, 5469, 9134, 9039, 995, 993, 891, 900, 898, 901	1806	124	16792	4.12407	3.71e-17	8.25e-19	1.11e-17
GO:0010629	negative regulation of gene expression	58	3.14875	6.87e-21	1410, 7707, 7124, 10399, 6348, 2099, 6422, 3440, 4824, 5324, 3636, 578, 2852, 5605, 4843, 5604, 3398, 5925, 1385, 25976, 207, 10370, 94241, 4830, 32, 54361, 5934, 1490, 5933, 9314, 4790, 2022, 9682, 9965, 23411, 4087, 3265, 8614, 1026, 2697, 7042, 7040, 3458, 5460, 7014, 7528, 5241, 7015, 4179, 23493, 11315, 4282, 84875, 8431, 3065, 2534, 891, 998	1806	137	16792	3.93634	4.5e-17	9.79e-19	1.34e-17
GO:0050731	positive regulation of peptidyl-tyrosine phosphorylation	44	2.38871	7.16e-21	1272, 3562, 2623, 3084, 3082, 5008, 10507, 3479, 6794, 960, 284, 8764, 3383, 2475, 948, 7040, 3481, 4254, 7422, 6850, 7424, 3678, 4908, 3630, 3570, 6714, 9370, 2690, 3690, 25, 6997, 972, 7157, 3717, 1942, 409, 4282, 64223, 2688, 3976, 8829, 10188, 2185, 3569	1806	82	16792	4.98911	4.69e-17	9.99e-19	1.4e-17
GO:0051091	positive regulation of sequence-specific DNA binding transcription factor activity	50	2.71444	9.57e-21	6722, 4040, 6598, 10891, 6597, 7706, 7124, 10193, 2099, 3728, 8321, 6929, 1054, 1386, 2958, 4921, 8600, 89780, 1856, 55223, 3815, 8061, 207, 1906, 7480, 3717, 23028, 11331, 3586, 7471, 2033, 3169, 8091, 7472, 1499, 28996, 8792, 29108, 3553, 5728, 9759, 2100, 5468, 7158, 11315, 6672, 5526, 2535, 3565, 3569	1806	105	16792	4.42757	6.27e-17	1.31e-18	1.87e-17
GO:0048010	vascular endothelial growth factor receptor signaling pathway	41	2.22584	9.83e-21	7494, 1432, 6300, 9261, 3315, 2296, 9047, 7422, 3320, 387, 7424, 558, 5587, 5829, 5228, 9475, 659, 6093, 5747, 6714, 5600, 5603, 2321, 3791, 9564, 3690, 2277, 2324, 5290, 5291, 3685, 8828, 10006, 25759, 8829, 2534, 2185, 5879, 5295, 10451, 998	1806	72	16792	5.29464	6.44e-17	1.32e-18	1.92e-17
GO:0008630	intrinsic apoptotic signaling pathway in response to DNA damage	33	1.79153	1.11e-20	842, 11200, 1869, 2810, 7124, 2074, 5371, 666, 2956, 572, 7161, 10018, 578, 597, 596, 599, 5423, 6648, 598, 672, 1969, 4292, 581, 3090, 25, 4170, 835, 3162, 472, 9641, 5591, 5295, 23411	1806	47	16792	6.52831	7.26e-17	1.45e-18	2.17e-17
GO:0016032	viral process	91	4.94028	1.52e-20	5434, 50855, 6774, 6464, 23513, 7249, 3875, 10399, 79902, 2648, 11016, 1050, 4927, 2192, 8837, 387, 1387, 3880, 1977, 2956, 7161, 9972, 3190, 2958, 6921, 708, 4312, 4361, 6839, 581, 8732, 3791, 8065, 5702, 4193, 5925, 1385, 5701, 274, 3856, 7412, 1616, 8454, 55294, 6304, 2885, 10006, 8451, 5595, 5933, 9682, 4792, 10762, 23411, 5594, 3561, 2033, 3560, 8945, 7329, 2068, 6850, 5422, 729230, 9978, 10…	1806	299	16792	2.82979	9.98e-17	1.96e-18	2.98e-17
GO:0042060	wound healing	43	2.33442	1.92e-20	5754, 1001, 5894, 1956, 3084, 23513, 2335, 7474, 6678, 2475, 5465, 7042, 2069, 7168, 2247, 7048, 3630, 7046, 4015, 7043, 5159, 81029, 2064, 7033, 2065, 7039, 5156, 5175, 3371, 3690, 5058, 7031, 5467, 2737, 836, 6385, 4088, 7076, 1634, 6382, 2022, 3569, 11009	1806	80	16792	4.99762	1.26e-16	2.41e-18	3.75e-17
GO:0045766	positive regulation of angiogenesis	52	2.82302	2.59e-20	7494, 7291, 5578, 3082, 285, 388, 146850, 2247, 5587, 8877, 3579, 2152, 5228, 3576, 1139, 204851, 672, 2321, 3091, 3791, 239, 51129, 2113, 2022, 23411, 133, 2624, 3315, 7474, 92140, 6237, 28996, 7422, 23328, 7424, 3553, 7048, 4780, 1545, 10411, 694, 7015, 7010, 2277, 1116, 5054, 3162, 57105, 5335, 2185, 4914, 7057	1806	115	16792	4.20427	1.7e-16	3.2e-18	5.07e-17
GO:0007049	cell cycle	74	4.01737	6.16e-20	153090, 50855, 6598, 3621, 3875, 10399, 382, 196, 10298, 6867, 5586, 29128, 7803, 2852, 5580, 5581, 55914, 5928, 6839, 672, 5603, 5884, 8626, 1326, 9874, 9821, 6197, 9212, 91768, 56647, 5499, 545, 5934, 5595, 5933, 5596, 3642, 5598, 6195, 5594, 8099, 4331, 23582, 26060, 10362, 57805, 6790, 2874, 54971, 5655, 23326, 84707, 6478, 6477, 9770, 595, 7014, 5300, 6714, 1731, 2305, 7157, 4171, 1871, 3981…	1806	217	16792	3.17071	4.04e-16	7.48e-18	1.21e-16
GO:0043406	positive regulation of MAP kinase activity	36	1.9544	1.38e-19	2146, 23533, 3265, 1956, 56034, 7124, 3845, 1950, 8654, 80310, 7040, 152110, 4254, 7422, 2247, 146850, 7164, 5159, 8600, 1445, 958, 6714, 2064, 100133941, 2321, 3815, 3611, 1906, 4486, 2260, 4282, 2688, 8826, 10454, 5294, 10125	1806	59	16792	5.67329	9.05e-16	1.65e-17	2.7e-16
GO:0000187	activation of MAPK activity	49	2.66015	1.86e-19	5781, 3084, 6464, 3082, 7124, 3479, 2911, 983, 2247, 7852, 7161, 5602, 6647, 5600, 1139, 5605, 5606, 7039, 5604, 3815, 1902, 5607, 4296, 6885, 972, 1852, 1942, 8682, 408, 5595, 3643, 238, 5594, 1432, 9261, 1950, 7474, 5562, 3553, 4908, 7043, 2690, 650, 6997, 5291, 25759, 7099, 10454, 7057	1806	107	16792	4.25791	1.22e-15	2.17e-17	3.63e-16
GO:0001701	in utero embryonic development	67	3.63735	2.12e-19	7291, 6722, 29123, 7703, 27022, 4851, 284, 2648, 2296, 7168, 1825, 57178, 6926, 89780, 5589, 2263, 3294, 9817, 6256, 8061, 1906, 2260, 1909, 3688, 55553, 8451, 4088, 23028, 4089, 4609, 4087, 2625, 2623, 7516, 2768, 10672, 7477, 27086, 1499, 2068, 2697, 7422, 367, 4582, 5308, 7048, 102, 7046, 10018, 4904, 1845, 7043, 3276, 90780, 657, 598, 4436, 650, 2736, 5727, 2737, 53615, 4487, 3981, 5335, 1045…	1806	187	16792	3.33133	1.39e-15	2.43e-17	4.14e-16
GO:0006260	DNA replication	60	3.25733	2.59e-19	63967, 3479, 983, 641, 11198, 6117, 6119, 6118, 7486, 4361, 580, 5928, 672, 5884, 5883, 5981, 5983, 1854, 545, 472, 55704, 23411, 5932, 5931, 11201, 11277, 23054, 11073, 4683, 84126, 6240, 6241, 1950, 3364, 5422, 10111, 5111, 84464, 27343, 5424, 5425, 5426, 1877, 1111, 1017, 7156, 4171, 3981, 4998, 5000, 55388, 995, 2237, 51147, 144715, 993, 3978, 990, 5810, 83990	1806	155	16792	3.59919	1.7e-15	2.92e-17	5.06e-16
GO:0043410	positive regulation of MAPK cascade	42	2.28013	3.17e-19	153090, 6657, 3265, 2149, 3146, 2254, 5008, 3479, 5660, 8764, 1499, 8771, 3481, 367, 3486, 3630, 4804, 2852, 5581, 3570, 2321, 2263, 3814, 3791, 3815, 858, 1902, 650, 2324, 4982, 2261, 2260, 355, 3976, 3952, 7077, 3643, 4915, 3569, 8558, 1000, 8844	1806	81	16792	4.82113	2.08e-15	3.52e-17	6.2e-16
GO:0097192	extrinsic apoptotic signaling pathway in absence of ligand	27	1.4658	4.12e-19	842, 597, 596, 2065, 599, 598, 2309, 581, 2932, 26060, 2931, 836, 666, 835, 4170, 3685, 355, 4254, 8772, 3565, 572, 3553, 10018, 578, 1630, 3934, 3558	1806	34	16792	7.38362	2.7e-15	4.5e-17	8.06e-16
GO:0090090	negative regulation of canonical Wnt signaling pathway	61	3.31162	8.73e-19	153090, 6657, 4040, 4851, 9861, 6591, 6422, 8321, 8323, 3484, 3485, 51176, 10197, 4920, 1482, 6662, 1856, 5706, 26524, 5704, 22943, 5702, 25937, 5700, 5701, 27122, 27123, 9113, 8452, 8312, 54361, 8313, 1000, 6934, 64321, 1601, 6469, 1958, 1432, 2932, 2931, 5713, 5714, 7474, 5715, 5716, 6789, 1500, 1649, 9978, 6478, 81029, 2735, 2308, 2309, 324, 857, 650, 2737, 10459, 3065	1806	163	16792	3.47958	5.72e-15	9.38e-17	1.71e-15
GO:0035019	somatic stem cell population maintenance	37	2.00869	9.68e-19	5436, 6657, 5437, 5434, 5435, 6774, 27022, 2624, 5894, 5438, 3280, 6659, 2034, 7476, 8091, 1045, 6422, 79727, 2247, 5460, 5440, 607, 6497, 6662, 10413, 673, 3815, 6997, 3981, 7071, 79923, 8451, 5431, 9314, 4089, 5433, 4087	1806	65	16792	5.29265	6.35e-15	1.02e-16	1.9e-15
GO:0043524	negative regulation of neuron apoptotic process	54	2.9316	1.06e-18	3725, 4204, 2149, 10891, 332, 2253, 284, 9928, 1051, 4929, 5584, 7161, 6495, 6093, 2065, 6647, 7832, 6648, 673, 4035, 581, 5170, 4192, 3611, 3717, 27324, 8829, 10763, 3265, 1745, 7516, 3845, 28996, 4803, 558, 627, 4908, 7043, 5300, 596, 7015, 598, 116986, 4436, 3326, 3981, 5290, 11315, 3162, 3065, 2534, 2185, 4915, 4914	1806	132	16792	3.80368	6.98e-15	1.11e-16	2.08e-15
GO:0030168	platelet activation	50	2.71444	1.11e-18	6722, 5781, 5894, 2149, 5578, 7450, 8323, 388, 387, 146850, 8527, 5777, 5583, 5580, 5581, 5170, 3690, 207, 409, 408, 5595, 1278, 5879, 5594, 2621, 23533, 3708, 3709, 2316, 2768, 928, 2767, 10672, 1606, 10630, 6850, 558, 958, 6714, 2776, 5290, 5291, 5336, 7534, 2534, 5294, 5295, 10451, 3569, 3932	1806	115	16792	4.04256	7.29e-15	1.14e-16	2.18e-15
GO:0007169	transmembrane receptor protein tyrosine kinase signaling pathway	45	2.443	2.13e-18	5753, 1436, 1435, 50852, 1956, 3084, 660, 9846, 53358, 3480, 6850, 4803, 4920, 4908, 624, 4233, 780, 2066, 1445, 5793, 2444, 2064, 2065, 7010, 2321, 3791, 3815, 2324, 3716, 27, 55824, 5291, 5979, 10006, 25759, 2534, 9788, 10188, 3643, 4145, 115727, 4915, 3932, 4914, 238	1806	96	16792	4.35839	1.39e-14	2.14e-16	4.16e-15
GO:0007265	Ras protein signal transduction	38	2.06298	2.62e-18	3725, 3265, 9908, 1432, 6464, 9261, 3845, 1029, 53358, 3479, 1026, 1786, 6237, 2247, 5587, 22808, 10155, 9423, 5600, 890, 10235, 1017, 5925, 11186, 7157, 11315, 1399, 4893, 8315, 25780, 2885, 25759, 5337, 6386, 6016, 6654, 10125, 8844	1806	70	16792	5.04743	1.72e-14	2.6e-16	5.12e-15
GO:0046854	phosphatidylinositol phosphorylation	44	2.38871	5.65e-18	23533, 9365, 145957, 5781, 50852, 3084, 685, 1956, 2254, 2253, 1950, 2069, 4254, 2249, 146850, 2247, 5287, 5288, 5286, 5159, 2066, 2064, 2065, 27006, 5156, 2263, 3815, 8660, 2264, 3612, 9542, 2261, 2260, 5290, 5291, 2549, 2885, 3667, 2534, 1839, 5294, 3932, 9965, 5295	1806	94	16792	4.35221	3.71e-14	5.53e-16	1.11e-14
GO:0006919	activation of cysteine-type endopeptidase activity involved in apoptotic process	41	2.22584	8.08e-18	841, 2149, 27018, 317, 7124, 7415, 1029, 10399, 8743, 1027, 5371, 666, 10395, 8797, 4824, 56616, 8772, 27113, 4803, 8795, 29108, 4804, 572, 2152, 10018, 8717, 637, 6091, 581, 5468, 836, 835, 3717, 5366, 4891, 355, 5979, 356, 4088, 3932, 112399	1806	83	16792	4.59294	5.3e-14	7.79e-16	1.58e-14
GO:0006954	inflammatory response	100	5.42888	1.04e-17	5732, 2149, 5731, 3146, 5733, 54106, 6348, 6352, 6869, 6351, 8877, 2150, 6614, 604, 30817, 2852, 5743, 5742, 3551, 207, 3694, 6362, 6366, 6696, 4791, 4790, 11009, 1436, 1435, 5970, 6401, 177, 8764, 7040, 6374, 64332, 729230, 4804, 624, 4780, 1999, 5423, 9759, 1116, 6387, 6672, 186, 6382, 3428, 7057, 153090, 84632, 1147, 148022, 2919, 7124, 3440, 8771, 1051, 7852, 5587, 3579, 9971, 50848, 3576, 97…	1806	379	16792	2.45327	6.81e-14	9.88e-16	2.03e-14
GO:0007179	transforming growth factor beta receptor signaling pathway	43	2.33442	1.5e-17	3725, 1003, 50855, 4738, 867, 5371, 7042, 25805, 7040, 28996, 387, 7049, 6498, 7048, 6497, 7046, 5829, 4092, 50848, 7043, 657, 5747, 6714, 3397, 6885, 1385, 8754, 3693, 409, 10370, 2280, 7071, 3688, 5590, 9518, 4088, 10454, 4089, 1278, 2353, 2022, 142, 4087	1806	92	16792	4.34576	9.84e-14	1.41e-15	2.94e-14
GO:0046777	protein autophosphorylation	61	3.31162	1.72e-17	2050, 2475, 3480, 5587, 10155, 4921, 780, 5159, 2066, 2064, 5747, 2321, 2263, 5170, 3815, 3791, 4296, 25, 2324, 2264, 207, 2261, 3717, 2260, 29904, 9212, 4831, 4751, 545, 472, 3643, 1613, 1612, 238, 5753, 1436, 11200, 1455, 1956, 9261, 660, 2932, 6794, 5610, 6790, 6850, 6789, 7272, 1445, 6714, 5156, 7010, 5566, 5058, 2241, 5292, 8805, 27102, 2185, 4915, 4914	1806	172	16792	3.29751	1.13e-13	1.59e-15	3.36e-14
GO:0010595	positive regulation of endothelial cell migration	30	1.62866	1.73e-17	2625, 5578, 7476, 27086, 284, 6678, 7474, 7422, 388, 2247, 23328, 5587, 9475, 659, 7010, 5629, 3791, 9564, 652, 3690, 2324, 6997, 1906, 239, 8828, 8829, 2113, 2185, 7057, 54828	1806	46	16792	6.06385	1.13e-13	1.57e-15	3.38e-14
GO:0006351	transcription, DNA-templated	325	17.6439	1.92e-17	346389, 6774, 4204, 23512, 6772, 3280, 1316, 332, 59348, 29028, 5371, 10481, 10614, 7068, 29128, 7067, 7161, 6497, 604, 602, 57761, 4488, 1488, 1487, 204851, 79718, 3091, 3090, 6885, 3297, 7071, 405, 8726, 55553, 6776, 2023, 6778, 11331, 4793, 1457, 8864, 1432, 5757, 8031, 27086, 5610, 55869, 7332, 1840, 7181, 3399, 4780, 8856, 4092, 5241, 2308, 328, 329, 5629, 2305, 51588, 2100, 53615, 10499, 29…	1806	1955	16792	1.54569	1.26e-13	1.72e-15	3.75e-14
GO:0000731	DNA synthesis involved in DNA repair	26	1.41151	3.13e-17	7517, 5890, 4683, 5892, 7516, 79728, 641, 1032, 5422, 10635, 5888, 10111, 5889, 7486, 675, 4361, 580, 5424, 672, 5426, 7156, 5983, 472, 83990, 5932, 23411	1806	35	16792	6.90701	2.05e-13	2.78e-15	6.13e-14
GO:0043433	negative regulation of sequence-specific DNA binding transcription factor activity	34	1.84582	3.58e-17	2146, 2621, 7291, 8553, 2316, 8945, 2099, 190, 8323, 1054, 1649, 3399, 4092, 50943, 56998, 5629, 54583, 3397, 9759, 3398, 9817, 5925, 5727, 9063, 5292, 3162, 10459, 6672, 8431, 3066, 23028, 11331, 23411, 6934	1806	60	16792	5.26881	2.35e-13	3.13e-15	7.01e-14
GO:0008584	male gonad development	43	2.33442	3.96e-17	7022, 2625, 2623, 8031, 2254, 6240, 8091, 8743, 2099, 6422, 190, 7490, 666, 7474, 3624, 4824, 7042, 8648, 4254, 8644, 2175, 5308, 10018, 7046, 4323, 6662, 2067, 596, 3205, 598, 638, 3206, 4436, 3815, 5568, 7482, 10370, 3973, 54361, 26471, 3643, 23598, 1495	1806	94	16792	4.25329	2.6e-13	3.42e-15	7.75e-14
GO:0032496	response to lipopolysaccharide	58	3.14875	1.31e-16	3725, 842, 841, 2056, 1147, 5732, 5731, 2919, 2149, 4851, 3620, 1312, 3727, 3726, 8771, 6868, 6648, 55914, 5743, 836, 1906, 4982, 3717, 7412, 6197, 6198, 1236, 9112, 4791, 54658, 4049, 133, 5106, 9261, 6401, 27086, 8764, 6678, 8797, 8793, 8792, 6374, 8795, 4804, 1543, 958, 6278, 2241, 2796, 355, 7099, 5336, 356, 3065, 1634, 3066, 54, 2353	1806	164	16792	3.28828	7.28e-13	9.44e-15	2.22e-13
GO:0071407	cellular response to organic cyclic compound	33	1.79153	1.86e-16	841, 688, 6774, 6772, 3606, 7124, 8945, 6348, 1027, 1050, 10298, 6352, 1051, 7040, 3553, 1543, 3655, 8480, 1545, 3488, 650, 2736, 25976, 3326, 207, 836, 3956, 6198, 8312, 8313, 396, 891, 4792	1806	59	16792	5.20052	1.46e-12	1.87e-14	4.33e-13
GO:0033138	positive regulation of peptidyl-serine phosphorylation	36	1.9544	2.09e-16	2621, 7295, 5894, 2932, 7124, 5008, 960, 64754, 284, 7474, 7040, 7422, 6789, 5587, 4908, 89780, 10411, 596, 10253, 673, 5058, 857, 207, 11315, 5290, 409, 4282, 408, 3976, 9113, 10459, 8312, 8412, 4915, 3569, 998	1806	70	16792	4.78178	1.46e-12	1.84e-14	4.33e-13
GO:0035556	intracellular signal transduction	101	5.48317	3.99e-16	7538, 29127, 3084, 3925, 8878, 8877, 8527, 6494, 10718, 1894, 9448, 6610, 5170, 3488, 3716, 9542, 5364, 207, 1906, 208, 3717, 9874, 10000, 10009, 1490, 1613, 1612, 1432, 3315, 1843, 10276, 109, 108, 107, 5562, 7049, 7046, 10019, 10411, 10603, 1399, 5335, 5336, 6386, 5576, 186, 4772, 8844, 5330, 5333, 5894, 2919, 5331, 5578, 6464, 111, 57580, 50650, 8835, 5586, 5587, 5584, 5777, 5583, 5580, 3576, …	1806	403	16792	2.33024	2.91e-12	3.64e-14	8.66e-13
GO:0018105	peptidyl-serine phosphorylation	49	2.66015	4.78e-16	63967, 2056, 5578, 2475, 983, 5586, 5587, 5584, 5583, 5580, 5581, 5603, 26524, 5170, 3611, 207, 208, 5590, 10000, 472, 545, 5595, 5598, 5591, 5594, 2621, 11200, 5599, 1453, 1432, 1455, 6300, 23678, 2932, 9261, 28996, 6850, 6789, 5347, 7048, 7272, 7046, 6714, 8851, 596, 1017, 5566, 6997, 8658	1806	125	16792	3.64478	2.91e-12	3.6e-14	8.66e-13
GO:0043401	steroid hormone mediated signaling pathway	32	1.73724	4.95e-16	4306, 7025, 7026, 5915, 5916, 5914, 2099, 190, 5465, 3172, 7421, 4929, 51176, 7181, 7068, 2103, 7067, 2104, 9971, 2101, 8856, 2852, 5241, 6258, 652, 6256, 5468, 655, 5467, 3164, 2494, 8431	1806	57	16792	5.21987	2.91e-12	3.55e-14	8.66e-13
GO:0051301	cell division	91	4.94028	1.33e-15	79184, 50855, 332, 10403, 55844, 382, 55743, 22974, 9928, 983, 10393, 64682, 378708, 6867, 5586, 701, 5885, 9793, 7251, 5581, 26524, 2908, 11140, 5925, 10376, 9113, 91768, 4751, 5499, 51434, 29945, 55320, 4085, 23126, 5932, 201254, 8243, 11200, 8556, 4739, 8091, 7329, 9577, 6790, 23421, 8900, 29086, 51343, 595, 55143, 11065, 890, 7013, 699, 10592, 1731, 1877, 1017, 9564, 246184, 7465, 1019, 1063,…	1806	350	16792	2.41745	8.73e-12	1.05e-13	2.61e-12
GO:0016055	Wnt signaling pathway	61	3.31162	1.88e-15	4040, 331, 8840, 51176, 89780, 1856, 56998, 3090, 81847, 7482, 7480, 27122, 27123, 8454, 8312, 8452, 54361, 8313, 10009, 6932, 6934, 1457, 1601, 7471, 1453, 440193, 9368, 1455, 2932, 7476, 7477, 8945, 7478, 2931, 7472, 7473, 57805, 7474, 1499, 7475, 1500, 1649, 5562, 1460, 5308, 9978, 1642, 81029, 90780, 83439, 100133941, 51741, 26959, 324, 80351, 51588, 8658, 5336, 29117, 57447, 898	1806	187	16792	3.033	1.24e-11	1.47e-13	3.7e-12
GO:0043525	positive regulation of neuron apoptotic process	27	1.4658	3.81e-15	3725, 842, 6348, 1499, 7020, 7042, 6416, 1728, 27113, 1649, 1386, 10018, 8851, 5300, 2309, 581, 9759, 4296, 25, 7157, 836, 5366, 835, 4835, 356, 472, 998	1806	43	16792	5.83821	2.47e-11	2.91e-13	7.38e-12
GO:0006357	regulation of transcription from RNA polymerase II promoter	105	5.70033	4.48e-15	6774, 3146, 1107, 4899, 7490, 3727, 3726, 2648, 1523, 1388, 1386, 7067, 1482, 3150, 672, 6294, 1385, 6777, 3400, 5934, 6776, 5933, 4791, 4790, 9439, 6778, 5932, 6605, 1432, 27086, 2078, 7422, 4802, 2274, 64332, 1999, 7528, 2309, 6668, 6671, 26471, 9988, 23081, 51412, 6595, 7022, 2056, 7026, 6598, 7027, 6597, 196, 9412, 3624, 1054, 5325, 5885, 6921, 3190, 94234, 6926, 4654, 5926, 6648, 7975, 5925,…	1806	441	16792	2.21378	2.91e-11	3.39e-13	8.69e-12
GO:0071456	cellular response to hypoxia	41	2.22584	4.82e-15	7291, 1869, 2030, 10891, 2034, 8614, 664, 10397, 6422, 3383, 2475, 4824, 28996, 7422, 27113, 5562, 1978, 572, 4780, 5581, 6714, 5728, 596, 7015, 890, 4194, 6548, 6839, 2309, 5743, 3091, 4193, 655, 5467, 207, 7157, 1906, 5366, 3162, 891, 23411	1806	96	16792	3.97098	3.13e-11	3.6e-13	9.35e-12
GO:0070301	cellular response to hydrogen peroxide	31	1.68295	5.35e-15	2146, 7703, 5970, 664, 983, 80310, 10276, 388, 558, 5562, 10013, 5111, 4780, 1545, 5580, 1894, 301, 328, 2308, 4193, 25, 3297, 11315, 2113, 3066, 9314, 6778, 5598, 3569, 23411, 3934	1806	57	16792	5.05675	3.49e-11	3.97e-13	1.04e-11
GO:0001938	positive regulation of endothelial cell proliferation	34	1.84582	8.98e-15	3725, 5578, 7472, 283, 7474, 2475, 7422, 2247, 7424, 5587, 2152, 7046, 5228, 659, 7010, 5629, 3091, 3791, 652, 858, 3690, 2277, 2324, 650, 1012, 207, 654, 6387, 405, 3164, 8828, 8829, 6776, 23411	1806	69	16792	4.58157	5.9e-11	6.62e-13	1.76e-11
GO:0090263	positive regulation of canonical Wnt signaling pathway	46	2.49729	1.04e-14	64750, 4040, 7471, 1453, 6659, 2254, 7476, 9861, 331, 7472, 5713, 6422, 3728, 5714, 5715, 57805, 5716, 25805, 2247, 10197, 4920, 10413, 89780, 6714, 5300, 1856, 5706, 2263, 5704, 80351, 81847, 5702, 857, 3611, 7482, 5700, 5701, 51366, 7480, 27123, 8658, 8312, 8313, 54361, 4790, 1613	1806	120	16792	3.56419	6.84e-11	7.6e-13	2.04e-11
GO:0006977	DNA damage response, signal transduction by p53 class mediator resulting in cell cycle arrest	32	1.73724	1.21e-14	11200, 1869, 2810, 7027, 2033, 6659, 1027, 5371, 1026, 983, 6790, 1647, 4582, 5325, 5111, 3276, 1263, 7832, 4194, 581, 1017, 4193, 1874, 7157, 835, 10498, 995, 5527, 472, 5934, 891, 7029	1806	62	16792	4.79891	7.93e-11	8.72e-13	2.37e-11
GO:0007411	axon guidance	54	2.9316	1.41e-14	55740, 288, 9048, 10381, 2048, 89780, 5747, 6091, 9353, 1385, 1943, 1942, 6405, 4893, 8828, 8829, 2885, 5595, 2909, 4089, 2115, 5786, 5879, 6654, 5594, 10048, 1436, 3265, 6469, 2625, 4684, 7869, 3845, 5458, 3897, 7473, 7474, 7042, 627, 4804, 6478, 6477, 8851, 9423, 59277, 655, 2736, 10512, 2737, 7430, 6387, 2534, 1630, 4914	1806	159	16792	3.15778	9.24e-11	1e-12	2.76e-11
GO:0030308	negative regulation of cell growth	46	2.49729	1.49e-14	6595, 1410, 6597, 3621, 1029, 10399, 1027, 6794, 5371, 1026, 6422, 7490, 57805, 8692, 3624, 2697, 7042, 1032, 7040, 3172, 1031, 5515, 5518, 604, 6494, 659, 694, 596, 5795, 5245, 9353, 51079, 2100, 51094, 5468, 5467, 4487, 7157, 92304, 186, 4088, 4089, 2023, 23411, 5931, 64321	1806	121	16792	3.53474	9.75e-11	1.05e-12	2.91e-11
GO:0045740	positive regulation of DNA replication	26	1.41151	2.15e-14	3725, 1437, 3265, 2056, 3562, 1956, 6464, 56034, 3479, 983, 2069, 3480, 6416, 4254, 3630, 5111, 7043, 2735, 5156, 2736, 466, 374, 3643, 5879, 3569, 998	1806	42	16792	5.75584	1.4e-10	1.49e-12	4.19e-11
GO:0071260	cellular response to mechanical stimulus	34	1.84582	2.56e-14	841, 5599, 1956, 664, 8797, 2697, 6416, 7040, 8772, 1647, 8795, 3659, 572, 3553, 578, 6662, 958, 3673, 4214, 6548, 5743, 4316, 1111, 9759, 207, 654, 835, 355, 7099, 396, 5595, 4790, 2022, 5879	1806	71	16792	4.45251	1.67e-10	1.76e-12	5e-11
GO:0036092	phosphatidylinositol-3-phosphate biosynthetic process	28	1.52009	2.74e-14	9365, 5781, 2254, 54106, 2253, 2249, 2247, 5287, 5288, 3631, 5286, 8503, 27006, 30849, 2263, 8660, 2264, 2261, 2260, 5290, 5291, 2549, 2885, 472, 3667, 5294, 9965, 5295	1806	49	16792	5.31308	1.8e-10	1.87e-12	5.37e-11
GO:0045669	positive regulation of osteoblast differentiation	31	1.68295	3.25e-14	860, 3082, 7477, 3479, 3727, 1499, 1050, 2697, 1051, 2247, 1052, 5587, 4921, 4488, 659, 657, 3570, 56998, 652, 8626, 3611, 650, 655, 2737, 7480, 654, 182, 3491, 54361, 3400, 3569	1806	60	16792	4.80391	2.13e-10	2.2e-12	6.37e-11
GO:0007155	cell adhesion	105	5.70033	7.3e-14	1003, 1001, 284217, 3280, 2335, 1009, 3728, 948, 3682, 3676, 6351, 6868, 481, 3678, 1825, 30817, 4921, 5175, 6091, 1901, 3690, 3691, 27, 3693, 3694, 7412, 3685, 3918, 3490, 3491, 6696, 4831, 1490, 2022, 1495, 1000, 5754, 2621, 1272, 214, 7414, 6401, 928, 8038, 3897, 23421, 1500, 5420, 9635, 1462, 4017, 5829, 100133941, 324, 9564, 8754, 6387, 7057, 2050, 5578, 7450, 10507, 382, 3381, 8840, 3383, 4…	1806	459	16792	2.12697	4.79e-10	4.89e-12	1.43e-10
GO:0070373	negative regulation of ERK1 and ERK2 cascade	30	1.62866	8.72e-14	10048, 153090, 7494, 9368, 27330, 1843, 2192, 2950, 1845, 2852, 1846, 1445, 5300, 5728, 10253, 5245, 9370, 25, 408, 7430, 54206, 3976, 7099, 467, 4089, 9314, 57447, 7078, 5771, 23410	1806	58	16792	4.80926	5.72e-10	5.78e-12	1.71e-10
GO:0043547	positive regulation of GTPase activity	121	6.56895	1.11e-13	2146, 3725, 9459, 3084, 29127, 685, 801, 10542, 6348, 284, 6422, 6352, 6351, 9048, 6494, 5159, 1894, 57569, 90627, 5747, 1901, 3716, 9542, 5364, 273, 3717, 6362, 408, 3688, 25780, 8312, 8313, 8412, 54828, 9365, 1437, 216, 53358, 9901, 2069, 10276, 10411, 27006, 393, 5156, 116986, 2776, 8660, 54206, 396, 1839, 397, 115727, 10125, 153090, 116, 6464, 2254, 7249, 2253, 10507, 10399, 10395, 57580, 338…	1806	565	16792	1.99123	7.28e-10	7.28e-12	2.17e-10
GO:0006283	transcription-coupled nucleotide-excision repair	34	1.84582	1.13e-13	5436, 5437, 4331, 5434, 5435, 7515, 5438, 2033, 2072, 2074, 2068, 5440, 6117, 9978, 6119, 6118, 5111, 1642, 3150, 2067, 5424, 5425, 5981, 5983, 10987, 2966, 2965, 1022, 3978, 8451, 5431, 5433, 902, 2967	1806	74	16792	4.27201	7.39e-10	7.31e-12	2.21e-10
GO:0000732	strand displacement	20	1.08578	1.13e-13	7486, 7517, 5890, 4361, 675, 580, 4683, 672, 5892, 7516, 7156, 79728, 641, 472, 5888, 10635, 10111, 83990, 5889, 5932	1806	26	16792	7.15223	7.41e-10	7.26e-12	2.21e-10
GO:0071222	cellular response to lipopolysaccharide	43	2.33442	1.15e-13	5142, 153090, 1437, 7494, 1910, 7538, 5599, 148022, 10891, 1432, 5144, 5970, 7124, 5914, 10270, 7474, 3383, 948, 1051, 3458, 2950, 558, 29108, 9971, 3576, 706, 4360, 958, 6714, 4843, 25, 8754, 5467, 3297, 5054, 1234, 7099, 4790, 3586, 4793, 3569, 11009, 3934	1806	113	16792	3.53814	7.51e-10	7.29e-12	2.24e-10
GO:0006289	nucleotide-excision repair	25	1.35722	1.2e-13	5892, 2072, 3364, 2068, 4968, 64210, 6117, 1643, 6119, 6118, 29935, 10463, 79661, 1642, 2067, 84464, 675, 27343, 7508, 7157, 2966, 2965, 135458, 5932, 2967	1806	41	16792	5.66945	7.9e-10	7.59e-12	2.36e-10
GO:0007267	cell-cell signaling	70	3.80022	1.68e-13	116, 7022, 7295, 2254, 2706, 8743, 6348, 8840, 3440, 3624, 6352, 6351, 8321, 434, 2249, 8838, 8839, 26291, 3630, 5228, 976, 5744, 2263, 9547, 1906, 2261, 1943, 1942, 6362, 7071, 1234, 3491, 6366, 2885, 374, 8829, 2257, 1490, 3586, 6752, 4680, 4049, 6469, 133, 7471, 3562, 7869, 2623, 3606, 7472, 30011, 2697, 7042, 2069, 8792, 4803, 6374, 367, 627, 3553, 4908, 102, 3558, 5241, 7010, 2100, 650, 2796…	1806	254	16792	2.56241	1.1e-09	1.05e-11	3.29e-10
GO:0051092	positive regulation of NF-kappaB transcription factor activity	47	2.55157	1.69e-13	54101, 148022, 1147, 1191, 5970, 7706, 7124, 3845, 54106, 177, 847, 5610, 7474, 3383, 92140, 7040, 8837, 8792, 367, 29108, 8877, 3556, 5587, 5584, 3630, 3553, 5583, 8717, 8600, 958, 55223, 55072, 3551, 6885, 2241, 5590, 7099, 64320, 10454, 4791, 8986, 4790, 4793, 4792, 3569, 4914, 238	1806	133	16792	3.28572	1.11e-09	1.05e-11	3.31e-10
GO:0097191	extrinsic apoptotic signaling pathway	25	1.35722	2.53e-13	841, 7124, 3875, 10193, 5371, 3624, 7042, 8797, 7040, 3458, 8772, 572, 8717, 3570, 204851, 581, 5170, 51741, 51079, 3856, 3717, 51330, 355, 356, 4088	1806	42	16792	5.53446	1.66e-09	1.55e-11	4.94e-10
GO:0060749	mammary gland alveolus development	16	0.868621	3.09e-13	2066, 595, 3202, 7039, 5618, 116986, 3398, 2099, 1950, 7422, 8792, 374, 367, 11331, 780, 8600	1806	17	16792	8.75096	2.03e-09	1.88e-11	6.05e-10
GO:0010718	positive regulation of epithelial to mesenchymal transition	22	1.19435	4.04e-13	2146, 1601, 7291, 4851, 25937, 650, 1499, 7042, 25805, 7040, 80139, 51176, 6386, 8313, 4088, 4089, 3066, 7048, 7046, 6615, 4087, 7043	1806	33	16792	6.1986	2.65e-09	2.43e-11	7.9e-10
GO:0043491	protein kinase B signaling	22	1.19435	4.04e-13	2621, 958, 5728, 1263, 1969, 7124, 7249, 3479, 6348, 3611, 207, 4824, 5290, 6352, 7040, 6198, 6199, 558, 117145, 3553, 5287, 6662	1806	33	16792	6.1986	2.65e-09	2.43e-11	7.9e-10
GO:0043154	negative regulation of cysteine-type endopeptidase activity involved in apoptotic process	32	1.73724	4.88e-13	1457, 2621, 1410, 2810, 27018, 5894, 3082, 332, 10542, 331, 960, 1032, 7422, 4803, 2876, 51176, 4804, 6478, 6714, 5896, 4193, 5607, 57591, 207, 409, 6197, 408, 3164, 9314, 3569, 7057, 6195	1806	69	16792	4.31207	3.2e-09	2.91e-11	9.56e-10
GO:0051781	positive regulation of cell division	26	1.41151	7.3e-13	346389, 6469, 7039, 685, 56034, 2254, 2263, 2253, 5008, 2277, 4192, 847, 4824, 80310, 7042, 2069, 3481, 7040, 2249, 7422, 2247, 7424, 3553, 5228, 4904, 7043	1806	47	16792	5.14352	4.79e-09	4.31e-11	1.43e-09
GO:0045597	positive regulation of cell differentiation	23	1.24864	8.21e-13	3725, 6657, 6722, 10848, 685, 2253, 7428, 2690, 1045, 3326, 5458, 3727, 3726, 3717, 6197, 3491, 367, 1490, 3642, 9021, 3630, 6195, 64321	1806	37	16792	5.77977	5.38e-09	4.8e-11	1.61e-09
GO:0001837	epithelial to mesenchymal transition	22	1.19435	9.49e-13	6275, 4851, 2932, 3091, 2263, 3082, 8091, 650, 6591, 655, 7474, 1499, 7042, 7040, 51176, 54361, 7049, 10155, 7046, 4017, 6615, 6662	1806	34	16792	6.01629	6.22e-09	5.51e-11	1.86e-09
GO:0045931	positive regulation of mitotic cell cycle	20	1.08578	9.6e-13	675, 5781, 7013, 5578, 332, 3169, 4193, 25, 983, 4824, 994, 6198, 23326, 5586, 6777, 1977, 8877, 1978, 891, 1845	1806	28	16792	6.64135	6.29e-09	5.52e-11	1.88e-09
GO:2000145	regulation of cell motility	20	1.08578	9.6e-13	6093, 2066, 145957, 2064, 2065, 5894, 3084, 685, 1956, 25, 1950, 9542, 27, 2069, 1021, 387, 5586, 1839, 1613, 9475	1806	28	16792	6.64135	6.29e-09	5.52e-11	1.88e-09
GO:0010332	response to gamma radiation	21	1.14007	1.01e-12	11200, 596, 675, 5423, 6648, 2625, 7516, 581, 8626, 2074, 5371, 7157, 3981, 2876, 5562, 7161, 2177, 5591, 578, 4609, 142	1806	31	16792	6.29857	6.62e-09	5.76e-11	1.98e-09
GO:0042475	odontogenesis of dentin-containing tooth	28	1.52009	1.11e-12	860, 29123, 133, 6469, 4040, 682, 1745, 1746, 7475, 1499, 2296, 2249, 51176, 5308, 10018, 657, 581, 3371, 652, 8626, 650, 2736, 655, 2737, 4487, 3065, 3066, 1495	1806	55	16792	4.73347	7.25e-09	6.25e-11	2.17e-09
GO:0043123	positive regulation of I-kappaB kinase/NF-kappaB signaling	51	2.76873	1.68e-12	843, 841, 10342, 1147, 148022, 2149, 7706, 7124, 54106, 330, 8743, 948, 389, 8772, 8837, 387, 5587, 2150, 5581, 8600, 1894, 55223, 3551, 1902, 6885, 25, 3956, 1236, 6366, 9641, 5970, 2316, 7329, 57708, 1499, 92140, 2697, 8795, 8717, 958, 6275, 26057, 329, 55072, 11214, 9370, 3162, 2280, 7052, 356, 2534	1806	161	16792	2.9453	1.1e-08	9.4e-11	3.28e-09
GO:0034097	response to cytokine	27	1.4658	1.68e-12	3725, 6722, 6772, 29126, 9261, 5021, 7298, 5914, 5371, 6678, 3727, 3726, 8792, 554, 6498, 3570, 596, 598, 8061, 4170, 6672, 7077, 3565, 7076, 4791, 2353, 54	1806	52	16792	4.82775	1.1e-08	9.34e-11	3.29e-09
GO:0030522	intracellular receptor signaling pathway	23	1.24864	1.75e-12	6774, 7025, 4853, 7026, 196, 8202, 190, 5467, 10499, 5465, 8648, 3172, 3164, 405, 2494, 4929, 367, 7068, 2103, 7067, 9971, 2101, 8856	1806	38	16792	5.62767	1.15e-08	9.65e-11	3.43e-09
GO:0042517	positive regulation of tyrosine phosphorylation of Stat3 protein	23	1.24864	1.75e-12	5753, 1436, 3570, 6774, 3280, 3606, 3815, 5008, 2690, 3440, 3297, 2261, 3717, 2688, 7422, 3976, 3952, 3065, 3066, 9021, 59067, 3569, 11009	1806	38	16792	5.62767	1.15e-08	9.65e-11	3.43e-09
GO:2001237	negative regulation of extrinsic apoptotic signaling pathway	23	1.24864	1.75e-12	10413, 2017, 6714, 5970, 652, 3479, 9821, 11315, 3685, 6198, 2950, 8837, 8829, 367, 10197, 3565, 3958, 7046, 6478, 3655, 8996, 7057, 6934	1806	38	16792	5.62767	1.15e-08	9.65e-11	3.43e-09
GO:0036297	interstrand cross-link repair	26	1.41151	2.51e-12	55215, 7517, 5892, 2189, 84126, 2072, 57697, 378708, 146956, 6117, 10635, 5888, 2175, 6119, 2177, 6118, 2067, 84464, 2178, 80198, 545, 2187, 2188, 55120, 201254, 64421	1806	49	16792	4.93358	1.65e-08	1.37e-10	4.91e-09
GO:0045599	negative regulation of fat cell differentiation	24	1.30293	2.7e-12	89780, 1869, 7471, 6648, 2625, 2308, 2624, 7124, 9370, 25937, 7474, 7480, 7040, 182, 8312, 1649, 4088, 3400, 3569, 23411, 2852, 57761, 4320, 4488	1806	42	16792	5.31308	1.77e-08	1.47e-10	5.29e-09
GO:0001649	osteoblast differentiation	39	2.11726	3.11e-12	6657, 860, 7291, 2254, 6348, 847, 6591, 3381, 6422, 9902, 3726, 2697, 25842, 90993, 2194, 2274, 51176, 3486, 1462, 6615, 4488, 89780, 2735, 1969, 5245, 3371, 652, 51741, 25937, 3488, 650, 2736, 5701, 207, 654, 2079, 3491, 6696, 10457	1806	104	16792	3.48671	2.04e-08	1.67e-10	6.1e-09
GO:0006928	movement of cell or subcellular component	35	1.90011	3.23e-12	6774, 4046, 1432, 7295, 7414, 10672, 928, 3479, 382, 3315, 10298, 10653, 10383, 6351, 3458, 7168, 267, 5268, 5329, 3576, 976, 8852, 5743, 5604, 4486, 3717, 7431, 4478, 239, 10006, 396, 397, 9788, 10109, 5879	1806	86	16792	3.78403	2.12e-08	1.72e-10	6.33e-09
GO:0030879	mammary gland development	17	0.92291	3.59e-12	89780, 3673, 90780, 4855, 3205, 3084, 8660, 857, 6997, 2736, 2194, 51176, 2909, 10018, 6926, 7043, 6662	1806	21	16792	7.52687	2.35e-08	1.9e-10	7.03e-09
GO:0000079	regulation of cyclin-dependent protein serine/threonine kinase activity	23	1.24864	3.61e-12	8851, 4331, 5728, 2810, 890, 11140, 51191, 1027, 1026, 9077, 641, 1032, 2965, 9134, 995, 1031, 1022, 993, 1647, 56647, 990, 900, 85417	1806	39	16792	5.48337	2.37e-08	1.89e-10	7.07e-09
GO:0045471	response to ethanol	39	2.11726	4.38e-12	116, 117, 841, 2625, 6774, 7298, 5914, 867, 847, 6678, 3383, 983, 10919, 1728, 2950, 4968, 3156, 1978, 572, 578, 3558, 595, 5728, 2904, 6647, 5423, 329, 9370, 3371, 2796, 7412, 6198, 2539, 3952, 2534, 3565, 2185, 4914, 4609	1806	105	16792	3.4535	2.87e-08	2.28e-10	8.57e-09
GO:0045429	positive regulation of nitric oxide biosynthetic process	24	1.30293	5.22e-12	148022, 6648, 1191, 1956, 5743, 7124, 2099, 3326, 207, 1906, 3383, 3717, 2475, 3458, 7099, 3320, 186, 4088, 9314, 2185, 3630, 3643, 3553, 3569	1806	43	16792	5.18952	3.43e-08	2.7e-10	1.02e-08
GO:0006302	double-strand break repair	30	1.62866	5.49e-12	79184, 11200, 151636, 571, 4683, 5893, 84142, 7415, 9577, 29086, 146956, 7520, 5885, 10111, 7486, 2067, 4361, 675, 672, 4436, 51720, 3014, 3981, 2237, 10459, 9112, 3978, 83990, 5591, 142	1806	66	16792	4.22632	3.6e-08	2.81e-10	1.07e-08
GO:0000077	DNA damage checkpoint	20	1.08578	6.14e-12	63967, 11200, 1869, 5781, 1432, 5884, 4683, 5883, 1111, 84126, 3014, 3364, 7158, 8682, 144715, 5810, 472, 545, 29935, 83990	1806	30	16792	6.1986	4.02e-08	3.12e-10	1.2e-08
GO:0038083	peptidyl-tyrosine autophosphorylation	23	1.24864	7.21e-12	2066, 5753, 1445, 5747, 2444, 6714, 660, 3791, 25, 2241, 3716, 27, 3717, 3480, 6850, 5595, 2534, 10188, 3643, 2185, 4145, 3932, 780	1806	40	16792	5.34629	4.73e-08	3.64e-10	1.41e-08
GO:0009612	response to mechanical stimulus	28	1.52009	9.11e-12	3725, 6714, 7832, 6610, 6772, 2354, 3371, 5468, 285, 2736, 8061, 5727, 1116, 3727, 3726, 10370, 6387, 6198, 10631, 3485, 2113, 1634, 7048, 891, 2185, 624, 7057, 4323	1806	59	16792	4.41256	5.97e-08	4.56e-10	1.78e-08
GO:0030324	lung development	32	1.73724	1.11e-11	6469, 3280, 2033, 1956, 3146, 4851, 2034, 7477, 7472, 7474, 6678, 1050, 7422, 10630, 2247, 1977, 1978, 4015, 4323, 657, 2735, 5629, 2263, 2736, 2737, 1116, 6670, 5499, 10454, 1490, 6720, 4087	1806	76	16792	3.9149	7.25e-08	5.49e-10	2.17e-08
GO:0010165	response to X-ray	17	0.92291	1.18e-11	595, 79184, 2067, 675, 301, 7516, 4436, 8626, 2074, 1026, 7157, 836, 3981, 641, 5366, 5888, 7161	1806	22	16792	7.18474	7.77e-08	5.84e-10	2.32e-08
GO:0030198	extracellular matrix organization	56	3.04017	1.22e-11	10855, 682, 284217, 7450, 7124, 2335, 3381, 3383, 3682, 3676, 2192, 2247, 3678, 80781, 5268, 4921, 780, 602, 6662, 50848, 89780, 5747, 5175, 3791, 3690, 3691, 3693, 3694, 4982, 3918, 3685, 7412, 6692, 3688, 3491, 6696, 4791, 1278, 961, 960, 3909, 6678, 2068, 10631, 1462, 1999, 3655, 4015, 3673, 3371, 5054, 4060, 1634, 7057, 8434, 999	1806	196	16792	2.65654	7.98e-08	5.95e-10	2.38e-08
GO:0042771	intrinsic apoptotic signaling pathway in response to DNA damage by p53 class mediator	20	1.08578	1.43e-11	11200, 204851, 675, 2033, 4436, 8626, 5371, 54541, 1026, 7157, 5366, 28996, 5527, 26471, 29108, 3428, 7161, 8445, 23411, 602	1806	31	16792	5.99864	9.34e-08	6.92e-10	2.79e-08
GO:0050918	positive chemotaxis	21	1.14007	2.53e-11	5795, 3146, 23513, 3082, 7249, 652, 2253, 2277, 6348, 284, 4282, 6387, 6352, 7422, 8829, 2247, 7424, 4908, 10457, 3958, 4233	1806	35	16792	5.57874	1.66e-07	1.22e-09	4.95e-08
GO:0000724	double-strand break repair via homologous recombination	31	1.68295	2.86e-11	8438, 7517, 5890, 7515, 4683, 5892, 7516, 2072, 3364, 79728, 641, 6117, 5965, 10635, 5888, 6119, 10111, 6118, 5889, 7528, 4361, 675, 84464, 672, 7979, 3014, 135458, 2237, 472, 142, 5932	1806	74	16792	3.89506	1.87e-07	1.37e-09	5.59e-08
GO:0016575	histone deacetylation	24	1.30293	3.25e-11	5926, 5928, 5245, 79718, 51742, 1107, 9759, 10362, 53615, 57504, 64426, 23309, 84312, 25855, 51317, 9219, 9112, 10013, 3065, 23028, 3066, 83933, 23411, 5931	1806	46	16792	4.85108	2.13e-07	1.54e-09	6.36e-08
GO:0016925	protein sumoylation	40	2.17155	4.25e-11	8243, 7703, 8535, 5893, 648, 332, 1029, 7329, 5371, 79902, 641, 4927, 6117, 26036, 5885, 5111, 3190, 9972, 10155, 8480, 9656, 7486, 55143, 672, 7153, 4193, 51588, 7508, 6996, 7157, 7158, 9063, 9212, 4286, 6670, 9112, 6672, 6015, 10762, 142	1806	117	16792	3.17877	2.79e-07	2e-09	8.32e-08
GO:0007623	circadian rhythm	31	1.68295	4.28e-11	3725, 8864, 10891, 1956, 2033, 2932, 7298, 8841, 3727, 8204, 107, 3399, 1364, 4862, 9611, 4843, 5629, 3397, 9370, 1019, 1385, 5054, 4543, 4544, 355, 7071, 3952, 3400, 6720, 4915, 4914	1806	75	16792	3.84313	2.8e-07	2e-09	8.37e-08
GO:0031100	organ regeneration	24	1.30293	5.72e-11	2621, 133, 7471, 890, 4851, 3082, 1019, 285, 1026, 5468, 983, 5469, 6387, 3482, 2950, 4288, 558, 8431, 7049, 7048, 5315, 578, 5228, 54658	1806	47	16792	4.74786	3.75e-07	2.66e-09	1.12e-07
GO:0042542	response to hydrogen peroxide	25	1.35722	6.25e-11	3725, 1410, 3240, 6772, 847, 1843, 5516, 2876, 572, 578, 5159, 6714, 596, 6647, 6648, 8754, 8061, 836, 3162, 3939, 374, 2185, 6382, 84919, 23411	1806	51	16792	4.55779	4.1e-07	2.88e-09	1.22e-07
GO:0009636	response to toxic substance	33	1.79153	6.43e-11	6722, 2560, 1147, 7298, 2074, 6348, 196, 1026, 5610, 1789, 983, 6352, 6351, 1728, 2950, 10013, 5888, 1545, 5159, 1119, 596, 581, 4193, 1019, 3352, 355, 6198, 26471, 5595, 6382, 2353, 999, 5594	1806	85	16792	3.60977	4.22e-07	2.95e-09	1.26e-07
GO:0043280	positive regulation of cysteine-type endopeptidase activity involved in apoptotic process	22	1.19435	7.08e-11	89780, 2149, 3146, 7124, 8743, 51079, 83595, 3297, 5366, 4824, 239, 408, 3491, 29108, 1490, 572, 10018, 1612, 23411, 2852, 4609, 10134	1806	40	16792	5.11384	4.64e-07	3.22e-09	1.39e-07
GO:0097193	intrinsic apoptotic signaling pathway	19	1.03149	8.23e-11	3265, 1191, 4683, 100133941, 581, 317, 8065, 1026, 7157, 5366, 56616, 28996, 8454, 27113, 8452, 8451, 2956, 572, 8996	1806	30	16792	5.88867	5.39e-07	3.72e-09	1.61e-07
GO:0043434	response to peptide hormone	23	1.24864	8.72e-11	694, 4040, 7832, 301, 673, 682, 7010, 6772, 5021, 1027, 8614, 655, 7031, 3727, 6678, 2697, 6387, 2069, 8805, 374, 1490, 3667, 7076	1806	44	16792	4.86026	5.72e-07	3.92e-09	1.71e-07
GO:0032869	cellular response to insulin stimulus	31	1.68295	9.33e-11	7494, 5140, 2645, 6772, 2931, 2950, 5584, 57761, 6714, 8850, 2308, 6548, 9370, 634, 5170, 2690, 5058, 8660, 2241, 6667, 5468, 207, 208, 29904, 54206, 3667, 3643, 5591, 5295, 142, 4609	1806	77	16792	3.74331	6.12e-07	4.16e-09	1.83e-07
GO:0008286	insulin receptor signaling pathway	31	1.68295	1.36e-10	9365, 4303, 6464, 26060, 2931, 3480, 3481, 3484, 1978, 3630, 5286, 8503, 2308, 9564, 858, 8660, 207, 208, 10603, 2887, 5590, 2549, 2885, 3667, 6720, 3643, 5786, 5295, 8471, 5771, 6654	1806	78	16792	3.69532	8.93e-07	6.03e-09	2.67e-07
GO:0046330	positive regulation of JNK cascade	28	1.52009	1.43e-10	153090, 3265, 3146, 7476, 7124, 54106, 4616, 28996, 1647, 29108, 7164, 3553, 2150, 9770, 9618, 4296, 2324, 9821, 1236, 6366, 7099, 8312, 6386, 1490, 2185, 9965, 998, 10125	1806	65	16792	4.00525	9.37e-07	6.29e-09	2.8e-07
GO:0043161	proteasome-mediated ubiquitin-dependent protein catabolic process	55	2.98588	1.71e-10	5371, 9861, 9928, 983, 10393, 64682, 10197, 11059, 701, 5706, 79718, 5704, 5702, 5700, 5701, 409, 408, 8454, 8312, 8452, 9112, 8451, 51434, 4085, 29945, 23411, 10273, 2932, 8945, 7415, 2931, 5713, 5714, 5715, 5716, 1499, 5516, 6047, 1649, 23327, 9978, 4780, 6478, 6477, 1642, 11065, 329, 324, 246184, 27246, 7157, 996, 54778, 5527, 7323	1806	203	16792	2.51913	1.12e-06	7.48e-09	3.35e-07
GO:0071479	cellular response to ionizing radiation	19	1.03149	1.76e-10	1894, 1432, 5883, 6591, 1026, 7157, 3364, 641, 7040, 388, 10276, 1647, 2885, 144715, 5810, 5888, 10635, 3428, 23411	1806	31	16792	5.69871	1.16e-06	7.66e-09	3.45e-07
GO:0043552	positive regulation of phosphatidylinositol 3-kinase activity	19	1.03149	1.76e-10	2066, 5747, 6714, 5156, 30849, 7010, 2321, 3815, 2261, 7040, 6366, 1236, 2247, 3667, 2185, 5879, 10451, 998, 5159	1806	31	16792	5.69871	1.16e-06	7.66e-09	3.45e-07
GO:0050852	T cell receptor signaling pathway	45	2.443	1.77e-10	5142, 3265, 3125, 1147, 2625, 50852, 5144, 5970, 8945, 9861, 6794, 5713, 5714, 5715, 5716, 3458, 10197, 3635, 50943, 1445, 5728, 5795, 55072, 5706, 5704, 9564, 5170, 5702, 5058, 3551, 6885, 5700, 5701, 55824, 5290, 5291, 5335, 8454, 5336, 2534, 4790, 4792, 3932, 5295, 5594	1806	148	16792	2.82706	1.16e-06	7.64e-09	3.47e-07
GO:0061418	regulation of transcription from RNA polymerase II promoter in response to hypoxia	18	0.977199	2.14e-10	2056, 571, 1958, 2033, 2034, 54583, 3091, 7428, 768, 7422, 405, 1387, 7323, 9978, 6921, 112398, 112399, 6923	1806	28	16792	5.97722	1.4e-06	9.16e-09	4.18e-07
GO:0043388	positive regulation of DNA binding	18	0.977199	2.14e-10	3673, 7295, 4318, 3146, 3280, 801, 3479, 1950, 3717, 2068, 28996, 1054, 4830, 5308, 6497, 10155, 4609, 5329	1806	28	16792	5.97722	1.4e-06	9.16e-09	4.18e-07
GO:0045165	cell fate commitment	23	1.24864	2.64e-10	2066, 81029, 7471, 10253, 2625, 7227, 7476, 2263, 7477, 2253, 5371, 650, 7472, 7482, 5468, 7473, 7474, 23493, 7480, 7475, 54361, 4920, 4087	1806	46	16792	4.64895	1.73e-06	1.12e-08	5.17e-07
GO:0000722	telomere maintenance via recombination	19	1.03149	3.63e-10	7486, 7517, 675, 5424, 5425, 5426, 5981, 5558, 5983, 2237, 3978, 5422, 6117, 5888, 6119, 10111, 6118, 5111, 5889	1806	32	16792	5.52063	2.38e-06	1.53e-08	7.1e-07
GO:0007067	mitotic nuclear division	62	3.36591	3.67e-10	79184, 3082, 332, 10403, 55844, 55743, 22974, 983, 4927, 10393, 64682, 378708, 10381, 701, 5885, 9793, 56992, 26524, 2908, 25, 9212, 9113, 4751, 51434, 55320, 29945, 5932, 6194, 201254, 4739, 7329, 8091, 10270, 9577, 6790, 23421, 8900, 55165, 51343, 29086, 5347, 890, 55872, 699, 7013, 1877, 1017, 246184, 7465, 1063, 5901, 151648, 9232, 57082, 994, 8658, 995, 10459, 993, 990, 900, 901	1806	248	16792	2.32447	2.4e-06	1.54e-08	7.18e-07
GO:0009611	response to wounding	27	1.4658	3.72e-10	6657, 7538, 133, 7471, 2149, 7450, 2335, 177, 10481, 6790, 7042, 6416, 7040, 5460, 3399, 729230, 1543, 2735, 3371, 4192, 3691, 6198, 8829, 5653, 1490, 5879, 4609	1806	63	16792	3.98481	2.44e-06	1.55e-08	7.28e-07
GO:0030182	neuron differentiation	34	1.84582	3.88e-10	860, 7477, 7478, 7472, 5458, 7473, 7474, 7475, 1051, 8321, 28996, 8325, 3399, 4152, 11211, 81029, 7855, 8851, 89780, 5300, 204851, 1969, 5604, 5629, 3397, 1901, 54541, 7482, 836, 7480, 54361, 2535, 1613, 4915	1806	95	16792	3.32767	2.54e-06	1.61e-08	7.59e-07
GO:0048538	thymus development	22	1.19435	4.12e-10	6722, 6647, 596, 6469, 2625, 5894, 673, 3280, 5896, 8543, 5604, 25, 1499, 10370, 8772, 1399, 5595, 10018, 5591, 7046, 6495, 5594	1806	43	16792	4.75706	2.7e-06	1.7e-08	8.06e-07
GO:0002223	stimulatory C-type lectin receptor signaling pathway	36	1.9544	4.19e-10	3265, 1147, 5894, 2033, 5970, 3845, 8945, 9861, 5713, 5714, 5715, 5716, 6850, 1387, 10197, 5580, 6714, 5706, 5566, 5704, 5567, 5170, 5568, 5702, 5058, 3551, 6885, 5700, 5701, 4893, 8454, 5336, 10454, 2534, 4790, 4792	1806	105	16792	3.18785	2.75e-06	1.72e-08	8.2e-07
GO:0060412	ventricular septum morphogenesis	18	0.977199	4.65e-10	659, 3280, 6659, 54583, 5629, 4851, 23462, 23493, 7042, 10370, 5308, 4089, 7049, 7048, 7046, 1482, 4092, 6926	1806	29	16792	5.77111	3.05e-06	1.89e-08	9.1e-07
GO:0000086	G2/M transition of mitotic cell cycle	42	2.28013	5.89e-10	11200, 4331, 1453, 801, 332, 8945, 1026, 22974, 5520, 983, 6790, 10383, 3320, 5518, 7277, 7164, 5347, 9793, 8493, 1263, 7013, 5243, 7283, 1111, 1017, 5566, 2305, 7465, 9738, 6502, 7480, 3161, 994, 995, 1022, 8454, 9113, 993, 4751, 891, 902, 10763	1806	137	16792	2.85045	3.86e-06	2.38e-08	1.15e-06
GO:0034644	cellular response to UV	22	1.19435	7.08e-10	842, 7528, 55872, 5424, 2033, 5743, 581, 2072, 8626, 7157, 9212, 94241, 55294, 993, 1387, 545, 23028, 7161, 5111, 578, 5295, 4609	1806	44	16792	4.64895	4.64e-06	2.85e-08	1.39e-06
GO:2001244	positive regulation of intrinsic apoptotic signaling pathway	19	1.03149	7.18e-10	596, 637, 9368, 598, 1191, 581, 10399, 8575, 857, 7157, 666, 5366, 4824, 27113, 572, 10018, 3932, 6477, 10134	1806	33	16792	5.35333	4.71e-06	2.87e-08	1.4e-06
GO:0071364	cellular response to epidermal growth factor stimulus	19	1.03149	7.18e-10	153090, 2064, 7538, 5782, 1956, 3397, 5170, 8678, 6997, 6591, 207, 5469, 2950, 54206, 5335, 8826, 6777, 4609, 6662	1806	33	16792	5.35333	4.71e-06	2.87e-08	1.4e-06
GO:0043627	response to estrogen	27	1.4658	8.42e-10	2056, 2625, 2033, 7706, 7476, 2099, 3320, 3880, 3485, 7048, 4323, 7043, 5159, 595, 672, 7010, 100133941, 163732, 857, 5468, 2737, 4982, 10370, 3162, 3939, 1495, 5594	1806	65	16792	3.8622	5.52e-06	3.35e-08	1.65e-06
GO:0033209	tumor necrosis factor-mediated signaling pathway	38	2.06298	9.49e-10	4049, 6772, 7124, 3875, 330, 9861, 5713, 8764, 5714, 5715, 5716, 8797, 8771, 6868, 8793, 8792, 8795, 10197, 29108, 4804, 8717, 8600, 958, 2309, 5706, 329, 5704, 5702, 3551, 5700, 5701, 4982, 3856, 3717, 51330, 355, 356, 2185	1806	118	16792	2.99424	6.22e-06	3.75e-08	1.86e-06
GO:0031145	anaphase-promoting complex-dependent catabolic process	30	1.62866	1.01e-09	9861, 5713, 5714, 5715, 983, 6790, 5716, 10393, 64682, 51343, 10197, 5347, 701, 11065, 79791, 5706, 5704, 5702, 246184, 5700, 5701, 6502, 9232, 996, 9212, 8452, 51434, 891, 4085, 29945	1806	79	16792	3.53085	6.6e-06	3.95e-08	1.97e-06
GO:0007204	positive regulation of cytosolic calcium ion concentration	41	2.22584	1.03e-09	116, 1910, 4040, 133, 5732, 2149, 2624, 5731, 3146, 5733, 111, 5021, 10672, 2099, 948, 2697, 729230, 7852, 3579, 2150, 624, 552, 553, 2852, 10134, 3558, 5745, 5156, 775, 100133941, 1902, 25, 27, 1906, 3717, 1907, 1909, 1234, 1236, 2185, 5294	1806	134	16792	2.84488	6.78e-06	4.04e-08	2.03e-06
GO:0038095	Fc-epsilon receptor signaling pathway	49	2.66015	1.07e-09	3725, 3265, 5599, 1147, 6464, 5970, 801, 9846, 3845, 8945, 9861, 5713, 5714, 5715, 5716, 6416, 6850, 10197, 5601, 5602, 4214, 5706, 5704, 5170, 5702, 5058, 3551, 6885, 2241, 5700, 5701, 5290, 5291, 4893, 5335, 8454, 5336, 2885, 5595, 10454, 4790, 2353, 4772, 4792, 5879, 5295, 10451, 6654, 5594	1806	178	16792	2.55953	7e-06	4.14e-08	2.09e-06
GO:0030521	androgen receptor signaling pathway	21	1.14007	1.11e-09	56937, 10891, 672, 8031, 5925, 8202, 5901, 8204, 4246, 9063, 5469, 1499, 4824, 1616, 8648, 1022, 6047, 2274, 367, 8289, 898	1806	41	16792	4.76234	7.26e-06	4.27e-08	2.17e-06
GO:0010212	response to ionizing radiation	23	1.24864	1.21e-09	8438, 7517, 5890, 79184, 11073, 84142, 672, 5892, 7516, 6240, 6794, 3014, 51720, 9577, 1789, 3383, 7412, 29086, 9112, 472, 11144, 5889, 64421	1806	49	16792	4.36432	7.92e-06	4.63e-08	2.37e-06
GO:0007229	integrin-mediated signaling pathway	34	1.84582	1.32e-09	1601, 5781, 4739, 961, 8038, 3381, 3682, 23421, 2192, 3676, 6850, 3678, 5587, 102, 3655, 5747, 6714, 3673, 55914, 9564, 634, 3690, 3691, 3611, 8754, 3693, 3694, 3685, 3688, 8452, 4831, 1490, 2185, 10451	1806	99	16792	3.19322	8.62e-06	5.01e-08	2.57e-06
GO:0048870	cell motility	16	0.868621	1.42e-09	2017, 5747, 1969, 6624, 5604, 3691, 6868, 10630, 5337, 5338, 2113, 2022, 6497, 7046, 5879, 4323	1806	24	16792	6.1986	9.33e-06	5.39e-08	2.79e-06
GO:0071480	cellular response to gamma radiation	15	0.814332	1.47e-09	10413, 7486, 1410, 11200, 1958, 598, 2002, 1026, 3014, 472, 545, 5888, 23028, 7520, 2547	1806	21	16792	6.64135	9.62e-06	5.53e-08	2.87e-06
GO:0007219	Notch signaling pathway	37	2.00869	1.68e-09	1272, 4855, 4854, 4853, 3280, 2033, 4851, 3169, 23462, 1027, 6591, 5350, 1050, 6909, 2296, 7040, 6868, 1840, 1387, 3880, 7048, 9971, 11156, 9794, 102, 3559, 6662, 8850, 8626, 4192, 650, 23493, 23509, 1021, 182, 8431, 4609	1806	115	16792	2.9915	1.1e-05	6.29e-08	3.28e-06
GO:0008625	extrinsic apoptotic signaling pathway via death domain receptors	20	1.08578	1.7e-09	843, 153090, 596, 637, 27018, 581, 7124, 8797, 1616, 56616, 355, 8772, 8793, 4803, 356, 8795, 572, 1612, 8717, 5295	1806	38	16792	4.89363	1.11e-05	6.32e-08	3.32e-06
GO:0033683	nucleotide-excision repair, DNA incision	20	1.08578	1.7e-09	2067, 5424, 5425, 5981, 2072, 5983, 2966, 2068, 2965, 4968, 8451, 6117, 9978, 1643, 6119, 6118, 5111, 1642, 142, 2967	1806	38	16792	4.89363	1.11e-05	6.32e-08	3.32e-06
GO:0001657	ureteric bud development	20	1.08578	1.7e-09	5915, 9353, 2263, 652, 5914, 847, 655, 6422, 7490, 2260, 2296, 4072, 5979, 7040, 6385, 4088, 6382, 6495, 4092, 4087	1806	38	16792	4.89363	1.11e-05	6.32e-08	3.32e-06
GO:0030336	negative regulation of cell migration	33	1.79153	1.73e-09	1602, 6722, 6469, 9368, 7414, 10193, 6422, 9901, 10395, 6237, 7168, 388, 56254, 196528, 1545, 4092, 5728, 596, 5795, 393, 6091, 9353, 9370, 3488, 57522, 5054, 10370, 94241, 54361, 396, 2022, 11009, 8434	1806	95	16792	3.2298	1.13e-05	6.41e-08	3.39e-06
GO:0071356	cellular response to tumor necrosis factor	36	1.9544	1.73e-09	153090, 7538, 1147, 2625, 5106, 10891, 5970, 6348, 6422, 3383, 2648, 8692, 1050, 4824, 6352, 6351, 10631, 29108, 4780, 2852, 3576, 55914, 672, 9759, 3551, 6997, 1116, 1906, 6362, 7412, 6366, 3065, 3569, 23411, 7057, 3934	1806	110	16792	3.04295	1.14e-05	6.38e-08	3.39e-06
GO:0060021	palate development	29	1.57438	1.77e-09	7291, 6469, 4040, 7476, 7478, 6591, 7474, 7020, 3624, 7042, 6909, 51176, 7049, 7048, 6497, 7046, 6615, 6926, 2048, 7043, 657, 89780, 90780, 25976, 2737, 4487, 4089, 6654, 4087	1806	76	16792	3.54788	1.16e-05	6.5e-08	3.47e-06
GO:0045765	regulation of angiogenesis	18	0.977199	1.92e-09	2064, 1969, 54583, 3397, 6422, 1942, 1499, 51330, 3162, 10553, 2247, 3952, 6672, 2113, 2185, 10457, 5598, 3569	1806	31	16792	5.39878	1.26e-05	7e-08	3.76e-06
GO:0003151	outflow tract morphogenesis	22	1.19435	1.97e-09	659, 3725, 657, 1856, 3280, 3091, 652, 3611, 10512, 23493, 10370, 6909, 8321, 7422, 1386, 2535, 7049, 7048, 1482, 6495, 6926, 64321	1806	46	16792	4.44682	1.29e-05	7.15e-08	3.87e-06
GO:0030097	hemopoiesis	25	1.35722	2.5e-09	860, 1436, 1435, 4855, 4853, 7704, 2624, 864, 648, 284, 7042, 6901, 1482, 10019, 57019, 89780, 675, 6648, 3815, 25976, 182, 8451, 3428, 3586, 3932	1806	59	16792	3.93979	1.64e-05	9.01e-08	4.89e-06
GO:0001843	neural tube closure	29	1.57438	2.5e-09	7291, 133, 4040, 23513, 317, 5916, 7249, 5914, 10395, 2648, 7042, 10653, 7040, 8323, 6768, 8289, 6497, 1856, 8543, 5566, 5567, 652, 5727, 6692, 10370, 7248, 6385, 2909, 5216	1806	77	16792	3.5018	1.64e-05	8.97e-08	4.9e-06
GO:0009314	response to radiation	17	0.92291	2.57e-09	8243, 3725, 8493, 1263, 596, 4204, 7295, 2189, 285, 3727, 3726, 6387, 8792, 4968, 993, 4914, 50848	1806	28	16792	5.64515	1.68e-05	9.14e-08	5.02e-06
GO:0035116	embryonic hindlimb morphogenesis	17	0.92291	2.57e-09	7291, 6469, 7704, 5915, 4851, 5916, 7476, 652, 2253, 7473, 4487, 5469, 1499, 2249, 5308, 6926, 4488	1806	28	16792	5.64515	1.68e-05	9.14e-08	5.02e-06
GO:0006978	DNA damage response, signal transduction by p53 class mediator resulting in transcription of p21 class mediator	13	0.705755	2.77e-09	11200, 675, 28996, 51147, 672, 4582, 6672, 8626, 2305, 7161, 27330, 1026, 7157	1806	16	16792	7.55454	1.81e-05	9.81e-08	5.42e-06
GO:0030155	regulation of cell adhesion	21	1.14007	3.19e-09	6093, 6722, 5795, 5618, 284217, 3606, 1901, 5371, 25, 27, 9928, 3909, 3383, 5979, 5515, 5518, 2185, 2022, 3576, 9475, 6662	1806	43	16792	4.54083	2.09e-05	1.13e-07	6.25e-06
GO:0007569	cell aging	16	0.868621	3.2e-09	7486, 6647, 675, 596, 3611, 7157, 27250, 3383, 2475, 983, 4282, 6909, 10370, 57178, 6926, 23411	1806	25	16792	5.95065	2.1e-05	1.12e-07	6.27e-06
GO:0043536	positive regulation of blood vessel endothelial cell migration	14	0.760043	3.57e-09	1432, 5578, 284, 207, 3315, 7040, 5335, 7422, 2247, 7424, 5587, 6776, 4780, 7057	1806	19	16792	6.85108	2.34e-05	1.25e-07	6.99e-06
GO:0060045	positive regulation of cardiac muscle cell proliferation	15	0.814332	3.63e-09	2066, 657, 1432, 3084, 4851, 2263, 2254, 7472, 23493, 2260, 983, 6909, 2247, 7049, 891	1806	22	16792	6.33947	2.38e-05	1.26e-07	7.11e-06
GO:1904886	beta-catenin destruction complex disassembly	15	0.814332	3.63e-09	7855, 89780, 1856, 7471, 4040, 2932, 324, 7478, 857, 1499, 8321, 10023, 8312, 5499, 2535	1806	22	16792	6.33947	2.38e-05	1.26e-07	7.11e-06
GO:0050679	positive regulation of epithelial cell proliferation	25	1.35722	3.74e-09	7291, 657, 3265, 2064, 7039, 1956, 4851, 2254, 3397, 2263, 652, 3479, 5607, 27086, 6422, 654, 6352, 7040, 7422, 4830, 4831, 572, 3569, 4609, 6662	1806	60	16792	3.87412	2.45e-05	1.29e-07	7.33e-06
GO:0050680	negative regulation of epithelial cell proliferation	24	1.30293	4.29e-09	6657, 153090, 5728, 864, 2263, 652, 26277, 5925, 5727, 6422, 5467, 7474, 7480, 4824, 7042, 2069, 1021, 7040, 367, 1386, 9788, 7049, 6662, 3249	1806	56	16792	3.98481	2.81e-05	1.47e-07	8.4e-06
GO:0000723	telomere maintenance	19	1.03149	4.57e-09	7486, 7014, 7015, 328, 7013, 5424, 5425, 4683, 5892, 2072, 6672, 472, 25913, 6117, 7520, 2547, 10111, 6118, 5111	1806	36	16792	4.90722	3e-05	1.56e-07	8.95e-06
GO:0043542	endothelial cell migration	17	0.92291	5.15e-09	5747, 5728, 90627, 6273, 6286, 5175, 6772, 5646, 1012, 5290, 10755, 387, 11156, 7046, 4017, 1545, 2191	1806	29	16792	5.45049	3.38e-05	1.75e-07	1.01e-05
GO:0030307	positive regulation of cell growth	30	1.62866	5.22e-09	1457, 2810, 1956, 3084, 6422, 5716, 7042, 6868, 3484, 51176, 8877, 3630, 552, 7046, 102, 4323, 3558, 2064, 596, 6548, 5607, 207, 6197, 239, 6386, 1839, 2185, 998, 3249, 6195	1806	84	16792	3.32068	3.42e-05	1.77e-07	1.02e-05
GO:0071300	cellular response to retinoic acid	27	1.4658	5.49e-09	5754, 5753, 5916, 5914, 7477, 7472, 7473, 7474, 7475, 4582, 6662, 10413, 11211, 81029, 89780, 2042, 3371, 51079, 5468, 27, 7480, 5979, 3952, 3066, 9314, 2185, 4609	1806	70	16792	3.58633	3.6e-05	1.85e-07	1.07e-05
GO:0031573	intra-S DNA damage checkpoint	12	0.651466	5.76e-09	135458, 4361, 144715, 5883, 1386, 80198, 146956, 79858, 4436, 7508, 3364, 9656	1806	14	16792	7.96963	3.77e-05	1.93e-07	1.13e-05
GO:0014912	negative regulation of smooth muscle cell migration	12	0.651466	5.76e-09	657, 328, 10891, 3486, 9353, 4035, 9370, 80031, 3488, 3611, 5467, 5054	1806	14	16792	7.96963	3.77e-05	1.93e-07	1.13e-05
GO:0042787	protein ubiquitination involved in ubiquitin-dependent protein catabolic process	43	2.33442	6.54e-09	64750, 7706, 10273, 51191, 867, 983, 6790, 10393, 25898, 64682, 7332, 51343, 5347, 29128, 11059, 23327, 9978, 701, 26994, 6921, 6478, 267, 6477, 1642, 11065, 8065, 9817, 81847, 246184, 4193, 27246, 51366, 9232, 996, 9212, 8454, 54778, 8452, 8451, 51434, 891, 4085, 29945	1806	153	16792	2.61313	4.29e-05	2.18e-07	1.28e-05
GO:0001558	regulation of cell growth	29	1.57438	6.74e-09	23678, 6794, 8840, 9928, 8835, 10276, 55540, 3484, 8838, 3485, 8839, 3486, 9166, 23136, 780, 10718, 7251, 10235, 634, 9564, 2305, 3488, 5925, 3490, 3491, 8314, 10459, 1490, 112398	1806	80	16792	3.37049	4.42e-05	2.23e-07	1.32e-05
GO:0002053	positive regulation of mesenchymal cell proliferation	16	0.868621	6.82e-09	657, 6772, 2263, 2254, 8626, 27086, 8660, 7472, 7474, 2260, 1499, 93986, 7422, 7048, 4609, 6662	1806	26	16792	5.72178	4.47e-05	2.25e-07	1.33e-05
GO:1902042	negative regulation of extrinsic apoptotic signaling pathway via death domain receptors	18	0.977199	6.85e-09	841, 5894, 672, 3082, 8743, 5054, 3383, 8682, 8797, 3162, 355, 8772, 8837, 2876, 356, 8795, 1612, 8717	1806	33	16792	5.07158	4.49e-05	2.24e-07	1.34e-05
GO:0097190	apoptotic signaling pathway	27	1.4658	7.78e-09	843, 841, 6469, 148022, 5578, 317, 8764, 8771, 8772, 27113, 8792, 4804, 578, 5074, 958, 581, 51079, 857, 5467, 4982, 836, 835, 355, 356, 7099, 1613, 1612	1806	71	16792	3.53582	5.1e-05	2.54e-07	1.52e-05
GO:0006296	nucleotide-excision repair, DNA incision, 5'-to lesion	19	1.03149	8.01e-09	2067, 5424, 5425, 5981, 2072, 5983, 2966, 2068, 2965, 8451, 6117, 9978, 1643, 6119, 6118, 5111, 1642, 142, 2967	1806	37	16792	4.7746	5.25e-05	2.6e-07	1.57e-05
GO:0071560	cellular response to transforming growth factor beta stimulus	22	1.19435	8.07e-09	10891, 317, 7476, 51741, 25, 857, 7472, 6422, 7474, 1906, 8692, 80310, 7040, 10631, 55553, 54361, 3066, 2534, 5598, 7046, 4092, 6662	1806	49	16792	4.17457	5.29e-05	2.61e-07	1.58e-05
GO:0042752	regulation of circadian rhythm	22	1.19435	8.07e-09	5601, 2146, 5602, 8864, 5599, 1453, 10891, 5629, 8945, 3398, 7153, 5371, 1385, 5468, 57805, 5465, 7071, 5499, 5562, 107, 5591, 9475	1806	49	16792	4.17457	5.29e-05	2.61e-07	1.58e-05
GO:0035924	cellular response to vascular endothelial growth factor stimulus	15	0.814332	8.37e-09	153090, 7494, 1432, 4851, 9261, 2321, 3791, 2324, 207, 3315, 7412, 3164, 7422, 8829, 5587	1806	23	16792	6.06385	5.48e-05	2.69e-07	1.64e-05
GO:0042523	positive regulation of tyrosine phosphorylation of Stat5 protein	13	0.705755	8.48e-09	1437, 2066, 2056, 3562, 5175, 3815, 3479, 2690, 3717, 2688, 3565, 2534, 3558	1806	17	16792	7.11016	5.56e-05	2.71e-07	1.66e-05
GO:2000811	negative regulation of anoikis	13	0.705755	8.48e-09	5747, 6714, 596, 598, 4851, 1048, 857, 6591, 4170, 5290, 3688, 3678, 4915	1806	17	16792	7.11016	5.56e-05	2.71e-07	1.66e-05
GO:0071363	cellular response to growth factor stimulus	21	1.14007	8.52e-09	2621, 7291, 2064, 6464, 5607, 10399, 4193, 847, 285, 3381, 6422, 6678, 1499, 6198, 5526, 6777, 9314, 3643, 5598, 7057, 5216	1806	45	16792	4.33902	5.59e-05	2.71e-07	1.67e-05
GO:0032870	cellular response to hormone stimulus	21	1.14007	8.52e-09	3725, 6774, 2354, 9353, 5021, 2690, 3727, 3726, 10499, 1843, 8648, 3490, 6198, 8835, 3485, 6777, 554, 2353, 552, 553, 5228	1806	45	16792	4.33902	5.59e-05	2.71e-07	1.67e-05
GO:1902895	positive regulation of pri-miRNA transcription from RNA polymerase II promoter	14	0.760043	9.19e-09	3725, 6722, 657, 7015, 6774, 6597, 5970, 3091, 652, 650, 7040, 4088, 4804, 2353	1806	20	16792	6.50853	6.03e-05	2.91e-07	1.8e-05
GO:0031572	G2 DNA damage checkpoint	14	0.760043	9.19e-09	63967, 8555, 79184, 84142, 672, 79858, 9261, 1111, 51720, 9577, 29086, 51343, 5347, 5932	1806	20	16792	6.50853	6.03e-05	2.91e-07	1.8e-05
GO:0048013	ephrin receptor signaling pathway	30	1.62866	9.65e-09	3265, 5781, 2050, 2051, 387, 102, 2048, 9475, 6093, 8851, 5747, 4313, 6714, 2904, 4318, 2042, 1969, 5058, 28964, 1943, 1942, 6386, 160, 7074, 2534, 10109, 5879, 10451, 4914, 998	1806	86	16792	3.24345	6.33e-05	3.04e-07	1.89e-05
GO:0048511	rhythmic process	23	1.24864	1.11e-08	1457, 2146, 5601, 7291, 5602, 8851, 5599, 8850, 6839, 8945, 7153, 10399, 6667, 5468, 57805, 1387, 4800, 1655, 5562, 4791, 5591, 10765, 9475	1806	54	16792	3.96021	7.3e-05	3.49e-07	2.18e-05
GO:0009887	organ morphogenesis	31	1.68295	1.31e-08	3265, 2625, 4853, 2624, 7227, 2623, 2033, 5970, 56034, 2932, 1045, 79728, 2069, 6850, 2247, 7424, 7068, 80781, 6926, 8600, 3673, 673, 2263, 1875, 650, 1874, 5727, 1399, 8454, 8829, 1634	1806	92	16792	3.13299	8.58e-05	4.09e-07	2.56e-05
GO:0051591	response to cAMP	21	1.14007	1.36e-08	3725, 682, 673, 329, 7010, 6772, 2354, 5970, 8061, 3727, 6678, 3726, 1843, 10498, 3939, 4830, 374, 6720, 2185, 6382, 2353	1806	46	16792	4.24469	8.89e-05	4.21e-07	2.65e-05
GO:0000186	activation of MAPKK activity	21	1.14007	1.36e-08	5894, 2149, 673, 4214, 1956, 652, 6885, 1326, 8754, 1950, 5610, 2911, 3717, 4616, 1399, 5335, 2247, 4803, 7046, 56911, 4914	1806	46	16792	4.24469	8.89e-05	4.21e-07	2.65e-05
GO:0007566	embryo implantation	20	1.08578	1.4e-08	4313, 6647, 2056, 682, 5618, 4318, 5743, 6256, 8614, 5467, 2192, 3490, 3976, 6696, 84172, 3553, 7048, 10155, 780, 8434	1806	42	16792	4.42757	9.2e-05	4.34e-07	2.75e-05
GO:0001658	branching involved in ureteric bud morphogenesis	20	1.08578	1.4e-08	596, 6469, 7471, 56998, 652, 2253, 3611, 650, 5727, 7490, 2737, 7475, 1499, 2247, 54361, 4089, 6495, 5228, 4609, 6662	1806	42	16792	4.42757	9.2e-05	4.34e-07	2.75e-05
GO:0001541	ovarian follicle development	20	1.08578	1.4e-08	116, 6647, 596, 598, 581, 2189, 3815, 283, 3383, 3624, 2296, 1051, 4254, 7422, 4089, 2188, 11144, 1495, 4609, 4323	1806	42	16792	4.42757	9.2e-05	4.34e-07	2.75e-05
GO:0002576	platelet degranulation	33	1.79153	1.63e-08	2621, 967, 1191, 801, 7450, 2316, 7414, 3082, 2335, 928, 3479, 1950, 5660, 6678, 948, 7042, 7040, 3481, 7422, 7424, 7277, 7018, 81, 5265, 7043, 6647, 5175, 3690, 2277, 5054, 7076, 7078, 7057	1806	103	16792	2.97894	0.000107	5.03e-07	3.2e-05
GO:0031398	positive regulation of protein ubiquitination	25	1.35722	1.7e-08	55215, 148022, 672, 10273, 330, 857, 331, 55743, 3309, 11186, 284, 5716, 409, 408, 2280, 25898, 378708, 7332, 55294, 54778, 8312, 8877, 554, 201254, 4092	1806	64	16792	3.63199	0.000111	5.2e-07	3.32e-05
GO:0030512	negative regulation of transforming growth factor beta receptor signaling pathway	25	1.35722	1.7e-08	7494, 64750, 7471, 10273, 25805, 7040, 6868, 26036, 7049, 6498, 7048, 6497, 7046, 4092, 7043, 56937, 5300, 5170, 858, 857, 3309, 4088, 2022, 23411, 4087	1806	64	16792	3.63199	0.000111	5.2e-07	3.32e-05
GO:0006310	DNA recombination	29	1.57438	1.71e-08	8438, 7517, 5890, 11277, 571, 23054, 5893, 3146, 641, 5965, 29893, 6117, 7520, 5888, 5885, 6119, 10111, 29935, 5889, 7486, 2067, 4361, 328, 672, 5896, 80198, 3981, 3978, 2547	1806	83	16792	3.24866	0.000112	5.22e-07	3.35e-05
GO:0045648	positive regulation of erythrocyte differentiation	15	0.814332	1.81e-08	3276, 5600, 1432, 2624, 2309, 2623, 3091, 3398, 3624, 5469, 405, 6777, 23028, 2113, 3635	1806	24	16792	5.81118	0.000119	5.49e-07	3.54e-05
GO:0071392	cellular response to estradiol stimulus	17	0.92291	1.85e-08	6752, 3673, 890, 10891, 1956, 2099, 8202, 6422, 3297, 8204, 80139, 3586, 3569, 54658, 2852, 4654, 4488	1806	31	16792	5.09885	0.000121	5.58e-07	3.62e-05
GO:0048147	negative regulation of fibroblast proliferation	17	0.92291	1.85e-08	153090, 5074, 1602, 4049, 6648, 581, 6422, 7157, 5366, 84875, 3458, 94241, 2950, 26471, 186, 6497, 4609	1806	31	16792	5.09885	0.000121	5.58e-07	3.62e-05
GO:0050821	protein stabilization	39	2.11726	2.01e-08	11200, 10891, 1191, 2033, 6659, 2316, 1029, 3479, 5371, 1026, 6789, 483, 3320, 2597, 481, 1825, 5580, 4092, 9770, 5728, 5300, 4194, 11140, 5245, 7428, 2776, 1385, 3326, 11186, 4487, 7480, 11315, 7248, 55294, 4088, 11331, 5295, 5216, 64321	1806	136	16792	2.66631	0.000132	6.05e-07	3.94e-05
GO:0006284	base-excision repair	18	0.977199	2.16e-08	7486, 5423, 328, 7515, 3146, 51548, 8091, 2074, 3159, 6996, 7157, 2237, 4968, 3978, 6117, 6119, 6118, 79661	1806	35	16792	4.78178	0.000141	6.46e-07	4.22e-05
GO:0006293	nucleotide-excision repair, preincision complex stabilization	14	0.760043	2.18e-08	2067, 2072, 2068, 2966, 2965, 8451, 6117, 9978, 1643, 6119, 6118, 1642, 142, 2967	1806	21	16792	6.1986	0.000143	6.48e-07	4.26e-05
GO:0032570	response to progesterone	19	1.03149	2.29e-08	2560, 5732, 2354, 5970, 7298, 5021, 2706, 857, 8061, 7042, 8648, 7040, 6720, 572, 1364, 2353, 7057, 706, 7043	1806	39	16792	4.52974	0.00015	6.78e-07	4.48e-05
GO:0051384	response to glucocorticoid	25	1.35722	2.42e-08	596, 133, 3146, 5743, 7124, 9370, 7298, 7477, 3845, 2690, 4192, 8754, 836, 6678, 654, 1843, 355, 6198, 374, 3485, 572, 6382, 3586, 3569, 3557	1806	65	16792	3.57611	0.000159	7.14e-07	4.73e-05
GO:0016049	cell growth	23	1.24864	2.47e-08	7494, 596, 55914, 4853, 6548, 7298, 63923, 3690, 1906, 2475, 10298, 7042, 3685, 6520, 7040, 1655, 367, 26471, 7049, 8527, 115727, 3569, 7043	1806	56	16792	3.81878	0.000162	7.26e-07	4.83e-05
GO:2000352	negative regulation of endothelial cell apoptotic process	16	0.868621	2.68e-08	2621, 7015, 2625, 673, 7010, 3791, 25, 284, 5054, 3383, 51129, 3565, 26291, 5598, 3586, 4780	1806	28	16792	5.31308	0.000176	7.84e-07	5.24e-05
GO:1900034	regulation of cellular response to heat	27	1.4658	2.91e-08	1410, 2033, 9261, 2932, 79902, 57805, 2475, 4927, 3320, 1387, 6117, 6119, 573, 9972, 6118, 8480, 3326, 3297, 64223, 84335, 545, 472, 26353, 5595, 10762, 23411, 5594	1806	75	16792	3.34724	0.000191	8.48e-07	5.69e-05
GO:0007596	blood coagulation	47	2.55157	3.08e-08	5890, 6469, 2625, 2149, 2624, 2623, 3998, 56034, 7450, 2768, 10362, 3442, 3440, 948, 80310, 3172, 3659, 2150, 2152, 10019, 5329, 5265, 5889, 5328, 3673, 126961, 5566, 7975, 5567, 2776, 5568, 3690, 3717, 23186, 10603, 3445, 51317, 8350, 5576, 5575, 3065, 23028, 3066, 2534, 1278, 5879, 998	1806	184	16792	2.37501	0.000202	8.94e-07	6.03e-05
GO:0030183	B cell differentiation	25	1.35722	3.42e-08	2033, 5896, 1316, 4436, 9759, 3442, 3440, 974, 7412, 3676, 3445, 3688, 6929, 6868, 1054, 5336, 6670, 7163, 3565, 3586, 604, 4914, 5295, 64421, 5771	1806	66	16792	3.52193	0.000224	9.87e-07	6.69e-05
GO:0051090	regulation of sequence-specific DNA binding transcription factor activity	15	0.814332	3.7e-08	3725, 5601, 5602, 5599, 5600, 1432, 23678, 3162, 6850, 1386, 5595, 2175, 2177, 2353, 5594	1806	25	16792	5.57874	0.000243	1.06e-06	7.25e-05
GO:0042593	glucose homeostasis	32	1.73724	3.74e-08	2645, 6774, 5781, 6659, 3169, 6794, 1050, 3172, 5562, 9971, 3630, 4804, 572, 51548, 3091, 9370, 3488, 2264, 51094, 5468, 207, 5727, 4544, 3953, 2538, 3952, 3667, 3643, 3569, 5771, 6194, 6934	1806	101	16792	2.94587	0.000245	1.07e-06	7.33e-05
GO:0097296	activation of cysteine-type endopeptidase activity involved in apoptotic signaling pathway	11	0.597177	4.24e-08	8797, 841, 355, 8772, 356, 8795, 581, 4088, 8743, 8717, 3717	1806	13	16792	7.86745	0.000278	1.21e-06	8.3e-05
GO:0046427	positive regulation of JAK-STAT cascade	14	0.760043	4.79e-08	2149, 3280, 116986, 4851, 3815, 5617, 51094, 6352, 2688, 3952, 3586, 1545, 3569, 11009	1806	22	16792	5.91684	0.000314	1.36e-06	9.38e-05
GO:0048008	platelet-derived growth factor receptor signaling pathway	16	0.868621	5e-08	5728, 6714, 5795, 5781, 5156, 56034, 9564, 2241, 25976, 3717, 80310, 2549, 8829, 8826, 5286, 5159	1806	29	16792	5.12987	0.000327	1.41e-06	9.78e-05
GO:0006294	nucleotide-excision repair, preincision complex assembly	16	0.868621	5e-08	4331, 7508, 2068, 2966, 2965, 1022, 8451, 6117, 9978, 1643, 6119, 6118, 902, 1642, 142, 2967	1806	29	16792	5.12987	0.000327	1.41e-06	9.78e-05
GO:0006370	7-methylguanosine mRNA capping	17	0.92291	5.82e-08	5436, 5437, 5434, 4331, 5435, 5438, 8732, 8731, 2068, 2966, 2965, 1022, 5440, 5431, 5433, 902, 2967	1806	33	16792	4.78983	0.000381	1.64e-06	0.000114
GO:0032526	response to retinoic acid	19	1.03149	6e-08	5916, 5914, 3294, 22943, 7478, 6256, 5468, 5727, 360, 654, 1032, 1843, 8648, 3490, 3482, 3485, 6672, 6720, 5159	1806	41	16792	4.30878	0.000393	1.68e-06	0.000117
GO:0032148	activation of protein kinase B activity	15	0.814332	7.23e-08	2621, 6714, 7295, 3084, 3606, 5170, 3479, 7474, 283, 11315, 5590, 55704, 4908, 3643, 3630	1806	26	16792	5.36417	0.000474	2.02e-06	0.000141
GO:0045666	positive regulation of neuron differentiation	27	1.4658	7.27e-08	2624, 5915, 5914, 3169, 10362, 79727, 1789, 60436, 8648, 3458, 6929, 387, 604, 1482, 9043, 6925, 1894, 652, 650, 2736, 655, 2260, 654, 7077, 9682, 6935, 2119	1806	78	16792	3.2185	0.000476	2.02e-06	0.000142
GO:2000773	negative regulation of cellular senescence	10	0.542888	8.45e-08	7291, 7014, 1021, 7015, 8626, 25, 5591, 604, 83596, 23411	1806	11	16792	8.45263	0.000554	2.34e-06	0.000165
GO:1900740	positive regulation of protein insertion into mitochondrial membrane involved in apoptotic signaling pathway	16	0.868621	9e-08	841, 2810, 5599, 596, 1869, 637, 7027, 8626, 7157, 5366, 27113, 3002, 7534, 7161, 572, 10018	1806	30	16792	4.95888	0.00059	2.48e-06	0.000176
GO:0046326	positive regulation of glucose import	16	0.868621	9e-08	7015, 1432, 9370, 3479, 8660, 207, 208, 5590, 3667, 26291, 3643, 5584, 3630, 4780, 9965, 5295	1806	30	16792	4.95888	0.00059	2.48e-06	0.000176
GO:0001889	liver development	26	1.41151	9.57e-08	3725, 7494, 23705, 5589, 6648, 3280, 4851, 5970, 5629, 3082, 3845, 5914, 382, 5469, 9821, 5290, 1050, 10370, 3482, 1054, 6670, 54361, 4088, 7049, 5315, 54658	1806	74	16792	3.26683	0.000627	2.63e-06	0.000187
GO:0045787	positive regulation of cell cycle	17	0.92291	9.89e-08	595, 5753, 26057, 4040, 5629, 2263, 5914, 1019, 1027, 8061, 2260, 7042, 10370, 6929, 10018, 4609, 6926	1806	34	16792	4.64895	0.000648	2.7e-06	0.000194
GO:0006295	nucleotide-excision repair, DNA incision, 3'-to lesion	14	0.760043	9.93e-08	2067, 2072, 2068, 2966, 2965, 8451, 6117, 9978, 1643, 6119, 6118, 1642, 142, 2967	1806	23	16792	5.65959	0.000651	2.7e-06	0.000194
GO:0001836	release of cytochrome c from mitochondria	14	0.760043	9.93e-08	3725, 597, 2810, 596, 637, 6648, 1191, 598, 581, 666, 5366, 27113, 572, 578	1806	23	16792	5.65959	0.000651	2.7e-06	0.000194
GO:0000083	regulation of transcription involved in G1/S transition of mitotic cell cycle	14	0.760043	9.93e-08	4863, 571, 7298, 1876, 6241, 5925, 1874, 983, 4998, 8900, 990, 5422, 5111, 898	1806	23	16792	5.65959	0.000651	2.7e-06	0.000194
GO:0003148	outflow tract septum morphogenesis	14	0.760043	9.93e-08	659, 657, 5915, 2263, 652, 5914, 2253, 7042, 6909, 4089, 7048, 2022, 1482, 4488	1806	23	16792	5.65959	0.000651	2.7e-06	0.000194
GO:0014911	positive regulation of smooth muscle cell migration	13	0.705755	1.27e-07	3673, 6714, 4303, 596, 9759, 3479, 6352, 6198, 8829, 10631, 80031, 4609, 5159	1806	20	16792	6.04363	0.00083	3.43e-06	0.000248
GO:0001892	embryonic placenta development	13	0.705755	1.27e-07	1437, 1050, 10370, 1051, 405, 6670, 2624, 1956, 2034, 3091, 2103, 3297, 5469	1806	20	16792	6.04363	0.00083	3.43e-06	0.000248
GO:0071375	cellular response to peptide hormone stimulus	13	0.705755	1.27e-07	1445, 7494, 6714, 7471, 1583, 328, 5970, 2534, 4193, 4790, 857, 1906, 2852	1806	20	16792	6.04363	0.00083	3.43e-06	0.000248
GO:0001570	vasculogenesis	22	1.19435	1.32e-07	10413, 5747, 6469, 133, 1969, 3791, 857, 25976, 7490, 23493, 3726, 10370, 7040, 7422, 57178, 5308, 7048, 2022, 4915, 1482, 57007, 64321	1806	56	16792	3.65274	0.000866	3.57e-06	0.000259
GO:0033077	T cell differentiation in thymus	15	0.814332	1.35e-07	7855, 596, 6469, 7471, 5896, 2737, 3981, 1499, 1021, 8772, 6868, 8325, 6777, 5591, 6194	1806	27	16792	5.1655	0.000886	3.63e-06	0.000265
GO:0043507	positive regulation of JUN kinase activity	16	0.868621	1.57e-07	11211, 153090, 7855, 1856, 7124, 54106, 177, 4296, 5058, 6885, 1906, 8792, 23328, 8325, 7074, 2185	1806	31	16792	4.79891	0.00102886	4.2e-06	0.000307
GO:0045668	negative regulation of osteoblast differentiation	18	0.977199	1.59e-07	7291, 10140, 4851, 7124, 3397, 3398, 10507, 9759, 3488, 5727, 6422, 1021, 374, 8313, 4088, 3399, 117581, 6497	1806	39	16792	4.29134	0.00104245	4.24e-06	0.000311
GO:0051437	positive regulation of ubiquitin-protein ligase activity involved in regulation of mitotic cell cycle transition	26	1.41151	1.73e-07	8945, 9861, 5713, 5714, 5715, 983, 5716, 10393, 64682, 51343, 5347, 10197, 701, 11065, 5706, 5704, 5702, 246184, 5700, 5701, 996, 8454, 51434, 891, 4085, 29945	1806	76	16792	3.18086	0.00113222	4.59e-06	0.000338
GO:0060071	Wnt signaling pathway, planar cell polarity pathway	29	1.57438	2.06e-07	64750, 50855, 7471, 9861, 5713, 5714, 7474, 5715, 5716, 8321, 8323, 387, 10197, 4920, 7855, 1856, 5706, 5704, 5702, 5700, 5701, 23002, 409, 7074, 160, 2535, 5879, 5216, 998	1806	92	16792	2.93086	0.00134786	5.44e-06	0.000403
GO:0008543	fibroblast growth factor receptor signaling pathway	27	1.4658	2.26e-07	5436, 9365, 5437, 5434, 5435, 5781, 5438, 2254, 2253, 867, 2249, 2247, 5440, 27006, 2263, 2264, 2261, 2260, 2885, 8826, 2257, 1490, 5595, 5431, 5433, 9965, 5594	1806	82	16792	3.0615	0.00147771	5.94e-06	0.000442
GO:0043392	negative regulation of DNA binding	15	0.814332	2.44e-07	3725, 1869, 56998, 3398, 8091, 3717, 3162, 51176, 4751, 6672, 23028, 3066, 3428, 51773, 4792	1806	28	16792	4.98102	0.00159657	6.39e-06	0.000477
GO:0001569	patterning of blood vessels	15	0.814332	2.44e-07	6722, 4855, 6469, 2253, 10672, 1906, 1499, 1909, 7422, 6789, 8829, 51176, 5308, 7048, 2022	1806	28	16792	4.98102	0.00159657	6.39e-06	0.000477
GO:0090200	positive regulation of release of cytochrome c from mitochondria	15	0.814332	2.44e-07	637, 638, 4318, 581, 8743, 664, 7157, 5366, 27113, 29108, 572, 10018, 578, 2852, 5329	1806	28	16792	4.98102	0.00159657	6.39e-06	0.000477
GO:0007093	mitotic cell cycle checkpoint	16	0.868621	2.66e-07	8243, 1263, 3265, 699, 598, 5884, 4683, 1111, 55743, 5925, 3364, 7040, 701, 7272, 4085, 6194	1806	32	16792	4.64895	0.00174364	6.95e-06	0.000521
GO:0042177	negative regulation of protein catabolic process	16	0.868621	2.66e-07	5300, 4194, 116986, 4843, 1956, 3084, 5970, 5245, 2316, 11315, 10459, 54971, 4088, 2534, 3630, 4085	1806	32	16792	4.64895	0.00174364	6.95e-06	0.000521
GO:0001974	blood vessel remodeling	16	0.868621	2.66e-07	659, 2034, 581, 2253, 4193, 10512, 7042, 2296, 182, 7052, 3976, 558, 186, 729230, 578, 8996	1806	32	16792	4.64895	0.00174364	6.95e-06	0.000521
GO:0046677	response to antibiotic	16	0.868621	2.66e-07	842, 841, 6647, 3397, 4193, 3716, 7157, 836, 8692, 3717, 5516, 3320, 2113, 6498, 1543, 3569	1806	32	16792	4.64895	0.00174364	6.95e-06	0.000521
GO:0031954	positive regulation of protein autophosphorylation	13	0.705755	2.67e-07	6714, 4361, 4683, 801, 56034, 80310, 152110, 7422, 7424, 3630, 10111, 10457, 9770	1806	21	16792	5.75584	0.00174567	6.93e-06	0.000522
GO:0050772	positive regulation of axonogenesis	13	0.705755	2.67e-07	673, 6091, 5604, 9353, 6794, 5364, 387, 4803, 7074, 396, 6498, 4804, 4915	1806	21	16792	5.75584	0.00174567	6.93e-06	0.000522
GO:0006303	double-strand break repair via nonhomologous end joining	23	1.24864	2.89e-07	79184, 4361, 580, 27343, 672, 84142, 4292, 4683, 51588, 51720, 3014, 9577, 7158, 3981, 29086, 472, 5422, 7520, 2547, 10111, 5591, 64421, 9656	1806	63	16792	3.39447	0.00189009	7.48e-06	0.000565
GO:0060444	branching involved in mammary gland duct morphogenesis	10	0.542888	3.06e-07	6714, 1435, 1969, 8945, 5371, 10765, 780, 6926, 2118, 4488	1806	12	16792	7.74825	0.00200195	7.89e-06	0.000598
GO:0030225	macrophage differentiation	12	0.651466	3.34e-07	843, 1050, 1436, 841, 1435, 7422, 4318, 27102, 652, 998, 142, 23411	1806	18	16792	6.1986	0.00218462	8.58e-06	0.000653
GO:2000679	positive regulation of transcription regulatory region DNA binding	11	0.597177	3.63e-07	11315, 7291, 7040, 89780, 2625, 9314, 8091, 3479, 5925, 142, 2648	1806	15	16792	6.81846	0.00237692	9.3e-06	0.00071
GO:0002042	cell migration involved in sprouting angiogenesis	11	0.597177	3.63e-07	6722, 3688, 7422, 3164, 8829, 2247, 2050, 6091, 9353, 3791, 6997	1806	15	16792	6.81846	0.00237692	9.3e-06	0.00071
GO:0060397	JAK-STAT cascade involved in growth hormone signaling pathway	11	0.597177	3.63e-07	2688, 6774, 2689, 5618, 5595, 6777, 6776, 2690, 5617, 5594, 3717	1806	15	16792	6.81846	0.00237692	9.3e-06	0.00071
GO:0007565	female pregnancy	28	1.52009	3.63e-07	116, 133, 2354, 5021, 5914, 5617, 56848, 3620, 1312, 7040, 3485, 4582, 1364, 5228, 412, 7043, 3673, 596, 5744, 3488, 6667, 8061, 2796, 3952, 6777, 2113, 3565, 2353	1806	89	16792	2.92518	0.0023773	9.26e-06	0.000711
GO:0042327	positive regulation of phosphorylation	14	0.760043	3.67e-07	1956, 3611, 1950, 283, 3440, 4282, 2069, 6352, 2887, 374, 6386, 367, 3655, 7057	1806	25	16792	5.20682	0.00240224	9.32e-06	0.000718
GO:0070372	regulation of ERK1 and ERK2 cascade	14	0.760043	3.67e-07	2064, 1969, 2263, 634, 2335, 6237, 152110, 3491, 2950, 6850, 7074, 7049, 5777, 10125	1806	25	16792	5.20682	0.00240224	9.32e-06	0.000718
GO:0071158	positive regulation of cell cycle arrest	14	0.760043	3.67e-07	153090, 8851, 4303, 672, 5566, 3398, 1029, 8091, 7157, 7040, 5526, 3642, 7161, 2191	1806	25	16792	5.20682	0.00240224	9.32e-06	0.000718
GO:0030334	regulation of cell migration	25	1.35722	4.08e-07	284217, 23678, 2316, 7414, 10672, 3909, 9928, 7040, 388, 387, 5308, 7852, 2066, 9423, 5175, 8543, 5361, 634, 3690, 5364, 207, 208, 182, 2549, 5879	1806	74	16792	3.14118	0.00267388	1.03e-05	0.000799
GO:0051402	neuron apoptotic process	16	0.868621	4.4e-07	2065, 596, 637, 5423, 598, 581, 317, 8626, 5925, 664, 666, 3981, 56616, 2597, 472, 6477	1806	33	16792	4.50807	0.0028776	1.11e-05	0.00086
GO:0045736	negative regulation of cyclin-dependent protein serine/threonine kinase activity	13	0.705755	5.29e-07	1050, 388324, 1031, 8850, 9113, 7026, 26524, 5347, 10614, 1029, 324, 1027, 1026	1806	22	16792	5.49421	0.00346085	1.33e-05	0.00103504
GO:0007595	lactation	18	0.977199	5.79e-07	2066, 595, 9612, 2030, 5618, 5021, 3091, 5617, 1385, 857, 5469, 7392, 8648, 7422, 7421, 6777, 6776, 780	1806	42	16792	3.98481	0.00378933	1.45e-05	0.00113346
GO:0016569	covalent chromatin modification	32	1.73724	6.15e-07	6598, 8535, 84142, 56946, 648, 6597, 3621, 3169, 1786, 9577, 25842, 29086, 6046, 54971, 8289, 51773, 10155, 196528, 22823, 9611, 2908, 121536, 5925, 6996, 9874, 1616, 10664, 5934, 5933, 51412, 1613, 6605	1806	113	16792	2.63303	0.00402587	1.53e-05	0.00120436
GO:0000209	protein polyubiquitination	44	2.38871	6.43e-07	64750, 151636, 10273, 1029, 868, 8945, 10193, 51191, 9861, 55743, 5713, 5714, 5715, 5716, 7332, 23328, 10197, 10013, 23327, 1643, 9978, 56254, 6478, 267, 6477, 596, 79791, 55072, 329, 5706, 5704, 80351, 5702, 27246, 5700, 5701, 6502, 51366, 8658, 55294, 8454, 54778, 8452, 7323	1806	184	16792	2.22341	0.00420865	1.6e-05	0.00125916
GO:0018107	peptidyl-threonine phosphorylation	17	0.92291	6.56e-07	8851, 5599, 596, 1111, 5566, 2932, 5170, 207, 2475, 983, 8658, 28996, 7048, 7272, 7046, 5580, 5594	1806	38	16792	4.15959	0.00429019	1.62e-05	0.0012836
GO:0045840	positive regulation of mitotic nuclear division	14	0.760043	6.61e-07	7039, 7013, 685, 2253, 3479, 1950, 1906, 6790, 2069, 3481, 3643, 3553, 3630, 5159	1806	26	16792	5.00656	0.00432698	1.63e-05	0.00129464
GO:0001933	negative regulation of protein phosphorylation	22	1.19435	7.03e-07	153090, 50855, 5728, 4040, 10217, 10891, 9353, 25937, 284, 2475, 409, 11315, 2192, 2280, 7040, 152559, 3486, 3642, 891, 84919, 5591, 3558	1806	61	16792	3.35334	0.00459911	1.73e-05	0.00137625
GO:2000379	positive regulation of reactive oxygen species metabolic process	15	0.814332	7.17e-07	1432, 10193, 1026, 7157, 948, 4835, 1647, 2885, 8644, 3952, 7048, 4780, 7057, 706, 5159	1806	30	16792	4.64895	0.00469175	1.75e-05	0.00140403
GO:0033574	response to testosterone	15	0.814332	7.17e-07	2056, 1019, 10481, 768, 2796, 5350, 1906, 3297, 1843, 4824, 6198, 4830, 572, 7057, 706	1806	30	16792	4.64895	0.00469175	1.75e-05	0.00140403
GO:0045860	positive regulation of protein kinase activity	19	1.03149	7.2e-07	116, 2621, 5747, 1435, 9618, 5606, 7124, 1026, 1616, 2069, 994, 3491, 6366, 1236, 8826, 6385, 2185, 4921, 9770	1806	47	16792	3.75872	0.00470886	1.75e-05	0.00140917
GO:0032956	regulation of actin cytoskeleton organization	19	1.03149	7.2e-07	6093, 11211, 8851, 2042, 6624, 4035, 3611, 25, 10395, 2475, 7042, 7430, 64223, 387, 55704, 2909, 5580, 9475, 5159	1806	47	16792	3.75872	0.00470886	1.75e-05	0.00140917
GO:0051436	negative regulation of ubiquitin-protein ligase activity involved in mitotic cell cycle	24	1.30293	7.26e-07	11065, 5706, 1017, 5704, 246184, 5702, 9861, 5713, 5700, 5714, 5701, 5715, 5716, 983, 996, 10393, 64682, 51343, 10197, 51434, 701, 891, 29945, 4085	1806	71	16792	3.14295	0.00474611	1.76e-05	0.00142034
GO:0001501	skeletal system development	36	1.9544	7.69e-07	7704, 7227, 6659, 2767, 1009, 3479, 7042, 2296, 3481, 7421, 10631, 1462, 7046, 6926, 9770, 6662, 5745, 5744, 4318, 3206, 1969, 9759, 8626, 2776, 650, 2736, 5052, 655, 4982, 2261, 654, 2260, 6197, 7071, 2114, 1278	1806	137	16792	2.44324	0.00502948	1.86e-05	0.00150536
GO:0006325	chromatin organization	18	0.977199	8.62e-07	6657, 2146, 83439, 6839, 3621, 6294, 1107, 8091, 29028, 8841, 55869, 79813, 6304, 3065, 83933, 51412, 3150, 23411	1806	43	16792	3.89214	0.00563624	2.08e-05	0.00168747
GO:0014823	response to activity	18	0.977199	8.62e-07	6648, 9370, 867, 1385, 847, 285, 5467, 3297, 1906, 1789, 654, 983, 3952, 5562, 26291, 3586, 5591, 4914	1806	43	16792	3.89214	0.00563624	2.08e-05	0.00168747
GO:0048011	neurotrophin TRK receptor signaling pathway	11	0.597177	8.74e-07	6714, 5781, 4803, 5894, 84335, 9564, 4804, 54541, 4914, 836, 6654	1806	16	16792	6.3923	0.00571523	2.1e-05	0.00171119
GO:0060391	positive regulation of SMAD protein import into nucleus	10	0.542888	8.98e-07	1601, 7040, 657, 5460, 4089, 652, 7046, 142, 7043, 654	1806	13	16792	7.15223	0.00587027	2.15e-05	0.00175775
GO:0097284	hepatocyte apoptotic process	10	0.542888	8.98e-07	355, 637, 6789, 598, 2934, 3875, 382, 5925, 5294, 3856	1806	13	16792	7.15223	0.00587027	2.15e-05	0.00175775
GO:0043518	negative regulation of DNA damage response, signal transduction by p53 class mediator	10	0.542888	8.98e-07	4282, 7291, 23028, 4193, 960, 6591, 6615, 972, 23411, 5716	1806	13	16792	7.15223	0.00587027	2.15e-05	0.00175775
GO:0003198	epithelial to mesenchymal transition involved in endocardial cushion formation	10	0.542888	8.98e-07	4851, 4089, 652, 2253, 23462, 2022, 6591, 6615, 4487, 4488	1806	13	16792	7.15223	0.00587027	2.15e-05	0.00175775
GO:0048754	branching morphogenesis of an epithelial tube	13	0.705755	9.97e-07	6469, 4851, 9353, 652, 5058, 2736, 655, 1950, 4824, 7422, 5499, 4233, 4323	1806	23	16792	5.25533	0.00651713	2.38e-05	0.00195207
GO:0002062	chondrocyte differentiation	17	0.92291	1e-06	81029, 860, 657, 5745, 1432, 864, 7476, 2254, 652, 8091, 650, 2736, 7482, 2261, 7480, 2260, 7040	1806	39	16792	4.05293	0.00654325	2.38e-05	0.00195992
GO:0009615	response to virus	31	1.68295	1.06e-06	2625, 1147, 1191, 7124, 10542, 8091, 8575, 5610, 3315, 1072, 8692, 6352, 3458, 6351, 55509, 3925, 7852, 1543, 602, 50943, 6714, 10410, 3551, 3159, 8061, 4486, 6387, 1021, 2023, 3934, 4953	1806	110	16792	2.62032	0.0069543	2.52e-05	0.00208347
GO:0071902	positive regulation of protein serine/threonine kinase activity	16	0.868621	1.12e-06	153090, 2146, 1436, 8851, 6714, 92335, 10253, 5605, 5604, 801, 6794, 3326, 3481, 6789, 387, 5515	1806	35	16792	4.25047	0.00729553	2.63e-05	0.00218608
GO:0006298	mismatch repair	16	0.868621	1.12e-06	11277, 5424, 4292, 5425, 4436, 25, 7508, 6996, 4437, 3978, 6117, 2956, 6119, 7161, 5111, 6118	1806	35	16792	4.25047	0.00729553	2.63e-05	0.00218608
GO:0031648	protein destabilization	16	0.868621	1.12e-06	7494, 6714, 440193, 2934, 51548, 3397, 8945, 1029, 4193, 55743, 650, 5347, 5591, 6477, 23411, 64321	1806	35	16792	4.25047	0.00729553	2.63e-05	0.00218608
GO:0048565	digestive tract development	16	0.868621	1.12e-06	2625, 7227, 2624, 2623, 56034, 5021, 2263, 3815, 5925, 3691, 7040, 7048, 891, 1543, 3655, 7043	1806	35	16792	4.25047	0.00729553	2.63e-05	0.00218608
GO:0042104	positive regulation of activated T cell proliferation	14	0.760043	1.15e-06	2056, 3146, 100133941, 3606, 3479, 177, 3481, 8772, 3485, 29108, 6777, 3565, 3559, 3558	1806	27	16792	4.82113	0.00751128	2.7e-05	0.00225097
GO:0014065	phosphatidylinositol 3-kinase signaling	14	0.760043	1.15e-06	23533, 7494, 2064, 2065, 2625, 3479, 1906, 3480, 5291, 146850, 3667, 5294, 708, 5295	1806	27	16792	4.82113	0.00751128	2.7e-05	0.00225097
GO:0031667	response to nutrient levels	15	0.814332	1.18e-06	6714, 6647, 4303, 2309, 5629, 4316, 51548, 53615, 10919, 2648, 32, 4152, 26291, 9682, 4914	1806	31	16792	4.49898	0.00769816	2.76e-05	0.00230719
GO:0033598	mammary gland epithelial cell proliferation	8	0.434311	1.19e-06	595, 1051, 1969, 8945, 3398, 6778, 5594, 8600	1806	8	16792	9.2979	0.00776966	2.78e-05	0.00232871
GO:0060396	growth hormone receptor signaling pathway	8	0.434311	1.19e-06	8835, 5747, 2688, 6774, 2690, 5295, 5829, 3717	1806	8	16792	9.2979	0.00776966	2.78e-05	0.00232871
GO:0006661	phosphatidylinositol biosynthetic process	21	1.14007	1.25e-06	23533, 5728, 10423, 8503, 30849, 3612, 5290, 5291, 1040, 375, 5336, 2247, 146850, 5287, 3631, 5288, 5294, 3636, 5295, 5286, 3635	1806	58	16792	3.36648	0.00816962	2.91e-05	0.00244907
GO:0008360	regulation of cell shape	36	1.9544	1.33e-06	1436, 1453, 9368, 1455, 2768, 10672, 10507, 2335, 6348, 30011, 10395, 3383, 25805, 7168, 10630, 7422, 23136, 58480, 5747, 301, 3791, 3815, 1902, 5364, 4478, 7430, 54014, 396, 2909, 2534, 2185, 10810, 1613, 3569, 2059, 3249	1806	140	16792	2.39089	0.00868091	3.08e-05	0.00260301
GO:0046697	decidualization	12	0.651466	1.43e-06	10370, 3976, 6696, 7421, 682, 5743, 2706, 8614, 5467, 1508, 3726, 2057	1806	20	16792	5.57874	0.0093584	3.31e-05	0.00280712
GO:0014070	response to organic cyclic compound	19	1.03149	1.47e-06	1910, 7832, 4738, 2253, 1312, 285, 6422, 3383, 2648, 983, 2539, 466, 4060, 32, 4288, 3565, 1543, 578, 4323	1806	49	16792	3.60531	0.00962216	3.39e-05	0.00288661
GO:0007346	regulation of mitotic cell cycle	17	0.92291	1.5e-06	84632, 332, 5925, 1026, 5727, 1025, 26574, 6386, 5347, 7161, 6119, 56254, 1613, 1163, 4609, 1164, 23411	1806	40	16792	3.95161	0.00980445	3.44e-05	0.00294157
GO:0007420	brain development	44	2.38871	1.61e-06	5781, 23054, 1746, 928, 56848, 666, 2475, 2296, 5209, 1500, 3925, 7520, 8877, 7048, 578, 10018, 7545, 659, 7486, 1445, 5793, 8851, 23705, 90780, 675, 637, 5629, 3397, 1901, 8660, 54541, 53615, 5727, 835, 5469, 409, 463, 355, 186, 472, 2547, 5591, 10763, 2057	1806	190	16792	2.1532	0.0104805	3.67e-05	0.00314546
GO:0007160	cell-matrix adhesion	27	1.4658	1.68e-06	6722, 10855, 967, 7414, 63923, 960, 1499, 3676, 4585, 6614, 10018, 3655, 5829, 3673, 3690, 3691, 3611, 8754, 3693, 3694, 7412, 3685, 3688, 7248, 7074, 1490, 5879	1806	90	16792	2.78937	0.0109594	3.83e-05	0.00329
GO:0048469	cell maturation	16	0.868621	1.72e-06	7855, 860, 5745, 2625, 2624, 3280, 2034, 3398, 5468, 2260, 1499, 1050, 6366, 7422, 558, 59067	1806	36	16792	4.1324	0.0112441	3.91e-05	0.00337595
GO:0071353	cellular response to interleukin-4	13	0.705755	1.8e-06	4360, 7494, 2625, 9817, 5371, 3326, 3309, 4171, 10376, 2194, 51176, 6932, 11009	1806	24	16792	5.03636	0.0117269	4.07e-05	0.00352176
GO:0006297	nucleotide-excision repair, DNA gap filling	13	0.705755	1.8e-06	5423, 5424, 7515, 5425, 5426, 5981, 5983, 3981, 3978, 6117, 6119, 5111, 6118	1806	24	16792	5.03636	0.0117269	4.07e-05	0.00352176
GO:0031663	lipopolysaccharide-mediated signaling pathway	15	0.814332	1.89e-06	148022, 1432, 3606, 7124, 6348, 207, 92140, 6352, 7040, 7099, 5595, 3553, 4792, 5581, 5594	1806	32	16792	4.35839	0.0123049	4.25e-05	0.00369641
GO:1902041	regulation of extrinsic apoptotic signaling pathway via death domain receptors	11	0.597177	1.92e-06	8797, 841, 355, 8772, 8837, 356, 8795, 6672, 8743, 3958, 8717	1806	17	16792	6.01629	0.0124946	4.31e-05	0.00375376
GO:0055093	response to hyperoxia	11	0.597177	1.92e-06	2056, 5423, 6648, 3065, 3066, 1019, 1543, 847, 1026, 664, 5159	1806	17	16792	6.01629	0.0124946	4.31e-05	0.00375376
GO:0021983	pituitary gland development	14	0.760043	1.94e-06	6657, 116, 657, 2735, 2624, 23028, 2113, 652, 8091, 1385, 2736, 190, 4487, 999	1806	28	16792	4.64895	0.012609	4.33e-05	0.00378835
GO:0006955	immune response	78	4.23453	1.98e-06	7494, 1147, 2919, 4851, 29126, 7124, 10507, 8743, 6348, 8575, 948, 8771, 6352, 3480, 1051, 6351, 1054, 708, 3576, 8600, 976, 9547, 27178, 972, 4982, 974, 6362, 1234, 6366, 1236, 4088, 9641, 2113, 6932, 3586, 11009, 6935, 1437, 4049, 3125, 3562, 3561, 3606, 5008, 8764, 8797, 3458, 8793, 6374, 8795, 729230, 3556, 7049, 3553, 4804, 3554, 3559, 59067, 3557, 3558, 958, 657, 10410, 5896, 10512, 654, 66…	1806	421	16792	1.72265	0.0129141	4.42e-05	0.0038806
GO:0035264	multicellular organism growth	25	1.35722	1.99e-06	29123, 5781, 5915, 5144, 5916, 7516, 5914, 2074, 2648, 2475, 79728, 2068, 367, 5324, 2067, 3202, 10848, 79718, 2263, 25937, 80351, 6668, 2538, 998, 6654	1806	80	16792	2.90559	0.0129931	4.43e-05	0.00390449
GO:0042770	signal transduction in response to DNA damage	9	0.488599	2.15e-06	8243, 842, 11200, 7471, 637, 1432, 2885, 1647, 25	1806	11	16792	7.60737	0.0139932	4.76e-05	0.00420717
GO:0019221	cytokine-mediated signaling pathway	34	1.84582	2.21e-06	1436, 6774, 3562, 5970, 3560, 3845, 8651, 3442, 3440, 1050, 2069, 8835, 55540, 729230, 9021, 572, 3553, 2152, 8600, 3570, 171392, 3815, 2690, 27178, 2241, 3717, 1907, 54756, 10603, 3445, 2280, 7052, 1634, 3569	1806	131	16792	2.41319	0.0143529	4.87e-05	0.00431609
GO:0060548	negative regulation of cell death	20	1.08578	2.23e-06	4862, 117, 155465, 6659, 652, 8678, 664, 655, 8840, 11315, 10551, 3491, 2247, 8838, 8839, 1490, 4089, 5587, 9682, 4609	1806	55	16792	3.38105	0.0145027	4.9e-05	0.00436146
GO:0031647	regulation of protein stability	23	1.24864	2.23e-06	7494, 5728, 596, 7015, 6659, 10273, 1029, 3845, 8841, 5714, 57805, 55869, 6790, 2648, 10755, 8805, 10013, 29108, 6720, 5587, 7018, 998, 5594	1806	70	16792	3.05502	0.0145376	4.9e-05	0.00437203
GO:2001241	positive regulation of extrinsic apoptotic signaling pathway in absence of ligand	10	0.542888	2.27e-06	7042, 355, 5979, 5518, 5499, 581, 51741, 1613, 1495, 3624	1806	14	16792	6.64135	0.0147936	4.97e-05	0.00444961
GO:0035729	cellular response to hepatocyte growth factor stimulus	10	0.542888	2.27e-06	8829, 5970, 2932, 3082, 9564, 1385, 3586, 6997, 3569, 5469	1806	14	16792	6.64135	0.0147936	4.97e-05	0.00444961
GO:0045786	negative regulation of cell cycle	16	0.868621	2.61e-06	116, 2625, 864, 5743, 652, 650, 655, 27250, 3624, 1021, 7040, 388, 3164, 26471, 2113, 6494	1806	37	16792	4.02071	0.0169869	5.69e-05	0.00511497
GO:2001240	negative regulation of extrinsic apoptotic signaling pathway in absence of ligand	16	0.868621	2.61e-06	1437, 7015, 596, 598, 116986, 2623, 3084, 7124, 5607, 6591, 207, 4170, 2534, 3553, 5598, 1495	1806	37	16792	4.02071	0.0169869	5.69e-05	0.00511497
GO:0006921	cellular component disassembly involved in execution phase of apoptosis	12	0.651466	2.72e-06	6093, 63967, 841, 5747, 6304, 329, 660, 324, 5580, 666, 836, 10134	1806	21	16792	5.31308	0.0176654	5.9e-05	0.00532109
GO:1900182	positive regulation of protein localization to nucleus	12	0.651466	2.72e-06	7042, 11315, 6714, 3976, 5347, 1029, 2534, 4804, 3630, 6794, 207, 983	1806	21	16792	5.31308	0.0176654	5.9e-05	0.00532109
GO:0051894	positive regulation of focal adhesion assembly	12	0.651466	2.72e-06	6093, 5795, 7248, 7422, 8826, 7010, 6385, 54361, 4088, 3791, 5879, 6422	1806	21	16792	5.31308	0.0176654	5.9e-05	0.00532109
GO:0032481	positive regulation of type I interferon production	19	1.03149	2.89e-06	5437, 5434, 4361, 5435, 2033, 5970, 1499, 6850, 5336, 1387, 5440, 7520, 3659, 2547, 4791, 3428, 4790, 6778, 5591	1806	51	16792	3.46392	0.0187367	6.24e-05	0.00564687
GO:0071347	cellular response to interleukin-1	23	1.24864	2.91e-06	153090, 7528, 5970, 3091, 6348, 6422, 1116, 1906, 3383, 8692, 4824, 6362, 1051, 6352, 6351, 6366, 29108, 4790, 3569, 4609, 3576, 3934, 6662	1806	71	16792	3.01199	0.0189024	6.28e-05	0.00569726
GO:0032088	negative regulation of NF-kappaB transcription factor activity	23	1.24864	2.91e-06	153090, 3275, 171392, 55914, 8887, 54106, 1029, 5607, 51588, 847, 655, 5716, 409, 408, 84875, 25855, 29108, 9314, 9971, 4792, 1545, 23411, 50943	1806	71	16792	3.01199	0.0189024	6.28e-05	0.00569726
GO:0070059	intrinsic apoptotic signaling pathway in response to endoplasmic reticulum stress	15	0.814332	2.96e-06	153090, 7494, 596, 3708, 581, 317, 2932, 5371, 5366, 1051, 27113, 8795, 1649, 578, 57761	1806	33	16792	4.22632	0.0191942	6.35e-05	0.00578608
GO:0038061	NIK/NF-kappaB signaling	22	1.19435	3.03e-06	1147, 329, 5706, 5704, 8945, 330, 5702, 9861, 5713, 5531, 5700, 5714, 5701, 5715, 5716, 9039, 8454, 10197, 9641, 4791, 4790, 238	1806	66	16792	3.0993	0.0196536	6.49e-05	0.00592592
GO:0042733	embryonic digit morphogenesis	20	1.08578	3.03e-06	7291, 657, 6469, 7704, 7476, 2768, 2776, 652, 2736, 2737, 7474, 1499, 2697, 6909, 1387, 3065, 4089, 3066, 4920, 6926	1806	56	16792	3.32068	0.0197002	6.48e-05	0.00594014
GO:0032092	positive regulation of protein binding	21	1.14007	3.08e-06	89780, 7015, 148022, 2033, 2051, 2932, 652, 650, 857, 3326, 5901, 7474, 25805, 408, 2280, 28996, 6789, 7074, 267, 57761, 6934	1806	61	16792	3.20091	0.0199643	6.55e-05	0.00602056
GO:2001235	positive regulation of apoptotic signaling pathway	13	0.705755	3.12e-06	5601, 4824, 153090, 5728, 388324, 94241, 7164, 317, 5008, 8626, 7046, 5580, 835	1806	25	16792	4.83491	0.0202569	6.62e-05	0.00610973
GO:0030878	thyroid gland development	13	0.705755	3.12e-06	3202, 6722, 6469, 673, 5894, 5604, 2253, 4088, 5595, 7067, 6495, 1482, 5594	1806	25	16792	4.83491	0.0202569	6.62e-05	0.00610973
GO:0002040	sprouting angiogenesis	13	0.705755	3.12e-06	7010, 4851, 2324, 1012, 284, 8829, 51176, 2185, 2022, 4017, 5228, 998, 7057	1806	25	16792	4.83491	0.0202569	6.62e-05	0.00610973
GO:0097421	liver regeneration	14	0.760043	3.16e-06	2146, 595, 1051, 7040, 3162, 2735, 1956, 6143, 7298, 5111, 3586, 4792, 4609, 6790	1806	29	16792	4.48864	0.020524	6.69e-05	0.00619112
GO:0046627	negative regulation of insulin receptor signaling pathway	14	0.760043	3.16e-06	5970, 7249, 8651, 2931, 6198, 8835, 5590, 2887, 7248, 3667, 3553, 9021, 5580, 5771	1806	29	16792	4.48864	0.020524	6.69e-05	0.00619112
GO:0048662	negative regulation of smooth muscle cell proliferation	14	0.760043	3.16e-06	56998, 10891, 9370, 3488, 3611, 5468, 1312, 5467, 283, 3458, 3162, 3486, 9314, 57447	1806	29	16792	4.48864	0.020524	6.69e-05	0.00619112
GO:0050434	positive regulation of viral transcription	14	0.760043	3.16e-06	5436, 5437, 5434, 5435, 51497, 5438, 25920, 4851, 1025, 5440, 5431, 5433, 51773, 5216	1806	29	16792	4.48864	0.020524	6.69e-05	0.00619112
GO:0051496	positive regulation of stress fiber assembly	17	0.92291	3.23e-06	10411, 673, 5058, 1902, 6422, 2475, 3984, 7168, 387, 54361, 6385, 4088, 1490, 7046, 5879, 5216, 7043	1806	42	16792	3.76343	0.0209481	6.81e-05	0.00632041
GO:0007166	cell surface receptor signaling pathway	56	3.04017	3.43e-06	843, 117, 841, 682, 284217, 29126, 5021, 8743, 330, 3440, 948, 3624, 6869, 8772, 4070, 3579, 573, 30817, 977, 976, 2064, 5745, 301, 1906, 1907, 4543, 4544, 3953, 1234, 1910, 3265, 5618, 1432, 1956, 928, 868, 5617, 177, 867, 8764, 8797, 3458, 1840, 8795, 3554, 624, 3559, 4233, 3276, 3732, 329, 4282, 7433, 186, 10188, 2185	1806	274	16792	1.9003	0.0222239	7.2e-05	0.00670968
GO:0006461	protein complex assembly	31	1.68295	3.53e-06	10048, 4331, 10891, 9368, 7707, 3280, 3560, 5371, 6513, 983, 5518, 1387, 3556, 2175, 6923, 6662, 958, 4194, 3839, 324, 4193, 3159, 972, 7157, 355, 4286, 26471, 5595, 2185, 10810, 891	1806	116	16792	2.48478	0.0228947	7.4e-05	0.00691456
GO:0045600	positive regulation of fat cell differentiation	18	0.977199	3.69e-06	81029, 7494, 688, 7538, 6783, 7704, 3398, 1385, 650, 6591, 5468, 6422, 207, 5467, 1050, 10498, 1051, 6789	1806	47	16792	3.5609	0.0238779	7.7e-05	0.0072151
GO:0032720	negative regulation of tumor necrosis factor production	16	0.868621	3.89e-06	2621, 7291, 1139, 9370, 5914, 10270, 3297, 409, 2950, 7099, 558, 10457, 54, 3586, 706, 50943	1806	38	16792	3.9149	0.0251801	8.1e-05	0.00761362
GO:0009790	embryo development	16	0.868621	3.89e-06	8851, 5747, 4855, 6469, 29127, 3084, 56034, 650, 6997, 6996, 3364, 79813, 23509, 7042, 2494, 23326	1806	38	16792	3.9149	0.0251801	8.1e-05	0.00761362
GO:0035066	positive regulation of histone acetylation	11	0.597177	3.9e-06	408, 7040, 10891, 672, 29117, 5595, 8986, 3553, 6591, 2648, 50943	1806	18	16792	5.68205	0.0252324	8.09e-05	0.00762965
GO:2000249	regulation of actin cytoskeleton reorganization	11	0.597177	3.9e-06	1436, 7040, 10411, 5156, 396, 397, 2185, 25, 1613, 27, 50848	1806	18	16792	5.68205	0.0252324	8.09e-05	0.00762965
GO:0030178	negative regulation of Wnt signaling pathway	19	1.03149	3.97e-06	595, 145258, 56998, 4035, 7249, 2254, 51741, 3090, 22943, 324, 8091, 25987, 10399, 6422, 27122, 27123, 2887, 8312, 4772	1806	52	16792	3.39731	0.0257028	8.21e-05	0.00777373
GO:0032091	negative regulation of protein binding	20	1.08578	4.1e-06	6093, 1601, 5300, 5599, 56998, 581, 10273, 2932, 22943, 857, 6996, 6790, 5465, 11315, 10498, 9212, 5499, 23028, 5580, 10763	1806	57	16792	3.26242	0.0265006	8.45e-05	0.0080183
GO:0010468	regulation of gene expression	28	1.52009	4.46e-06	6657, 648, 3479, 25987, 196, 1789, 79648, 5516, 481, 5460, 7048, 7161, 7046, 4863, 596, 5744, 5629, 3091, 1019, 2796, 5290, 1021, 79923, 5336, 2538, 3642, 3586, 4609	1806	100	16792	2.60341	0.0288199	9.17e-05	0.00873037
GO:0031295	T cell costimulation	24	1.30293	4.49e-06	1445, 6714, 3125, 5781, 29126, 100133941, 5170, 5058, 1326, 857, 8764, 207, 2475, 5290, 3956, 64223, 6366, 2885, 2534, 5777, 3932, 5879, 5295, 998	1806	78	16792	2.86089	0.029002	9.2e-05	0.00878637
GO:0045785	positive regulation of cell adhesion	17	0.92291	4.63e-06	3673, 2064, 5795, 5578, 3084, 7124, 284, 3685, 239, 6387, 6352, 7168, 7052, 7422, 1236, 708, 10451	1806	43	16792	3.67591	0.0299103	9.46e-05	0.00906575
GO:0008202	steroid metabolic process	17	0.92291	4.63e-06	6783, 51741, 1577, 6817, 6820, 1586, 1576, 6822, 2538, 6799, 8644, 1543, 8856, 1545, 54658, 706, 1565	1806	43	16792	3.67591	0.0299103	9.46e-05	0.00906575
GO:0010863	positive regulation of phospholipase C activity	8	0.434311	4.85e-06	5156, 2247, 2321, 3815, 2099, 27, 5159, 2260	1806	9	16792	8.2648	0.0313146	9.88e-05	0.00949821
GO:0050729	positive regulation of inflammatory response	23	1.24864	4.85e-06	3673, 5320, 5603, 1956, 3606, 54106, 961, 6348, 7474, 5054, 3717, 8692, 6362, 6352, 6351, 7052, 7099, 55540, 6777, 729230, 2113, 59067, 3558	1806	73	16792	2.92947	0.031316	9.85e-05	0.00949862
GO:0001954	positive regulation of cell-matrix adhesion	12	0.651466	4.91e-06	1435, 1021, 5590, 6366, 1236, 7424, 2932, 2185, 3611, 1012, 6422, 948	1806	22	16792	5.07158	0.0316675	9.93e-05	0.00960697
GO:0010803	regulation of tumor necrosis factor-mediated signaling pathway	14	0.760043	5.03e-06	841, 204851, 1147, 329, 55072, 8887, 7124, 10399, 3551, 330, 6850, 29108, 8877, 8717	1806	30	16792	4.33902	0.032461	0.000102	0.0098517
GO:0007131	reciprocal meiotic recombination	14	0.760043	5.03e-06	7517, 5890, 4361, 7516, 5892, 4436, 4437, 472, 5888, 2956, 5885, 10111, 11144, 5889	1806	30	16792	4.33902	0.032461	0.000102	0.0098517
GO:0045739	positive regulation of DNA repair	14	0.760043	5.03e-06	79184, 4862, 328, 84142, 672, 1956, 3014, 51720, 9577, 29086, 1054, 5111, 10155, 23411	1806	30	16792	4.33902	0.032461	0.000102	0.0098517
GO:0045725	positive regulation of glycogen biosynthetic process	10	0.542888	5.14e-06	3481, 2645, 3667, 3479, 3643, 3630, 8660, 207, 8445, 208	1806	15	16792	6.1986	0.0331296	0.000103	0.0100581
GO:0033627	cell adhesion mediated by integrin	10	0.542888	5.14e-06	3685, 3688, 3673, 6868, 3678, 3690, 8754, 3655, 3694, 3383	1806	15	16792	6.1986	0.0331296	0.000103	0.0100581
GO:0007095	mitotic G2 DNA damage checkpoint	10	0.542888	5.14e-06	55215, 4361, 4303, 890, 11073, 4683, 80198, 8091, 983, 641	1806	15	16792	6.1986	0.0331296	0.000103	0.0100581
GO:0010862	positive regulation of pathway-restricted SMAD protein phosphorylation	18	0.977199	5.14e-06	659, 1601, 657, 652, 650, 655, 3624, 654, 7042, 7040, 6386, 9518, 4089, 1460, 2022, 7272, 7046, 7043	1806	48	16792	3.48671	0.0331323	0.000103	0.0100589
GO:0009749	response to glucose	22	1.19435	5.16e-06	5728, 1958, 9370, 8660, 1027, 285, 5467, 836, 2697, 6198, 7040, 3172, 3939, 6720, 8431, 1490, 572, 2185, 7048, 7057, 4087, 6934	1806	68	16792	3.00814	0.0332807	0.000103	0.0101047
GO:2001238	positive regulation of extrinsic apoptotic signaling pathway	13	0.705755	5.23e-06	637, 2923, 51741, 8743, 857, 5371, 8692, 51330, 8772, 29108, 186, 2852, 79370	1806	26	16792	4.64895	0.0337082	0.000104	0.0102368
GO:0007202	activation of phospholipase C activity	13	0.705755	5.23e-06	1909, 5330, 117, 1956, 6401, 2776, 1902, 115727, 552, 553, 5580, 283, 5581	1806	26	16792	4.64895	0.0337082	0.000104	0.0102368
GO:0045930	negative regulation of mitotic cell cycle	13	0.705755	5.23e-06	4824, 2296, 7040, 9368, 23513, 1956, 4088, 7077, 5371, 25, 1027, 3586, 4085	1806	26	16792	4.64895	0.0337082	0.000104	0.0102368
GO:0001756	somitogenesis	16	0.868621	5.7e-06	657, 2033, 7516, 10512, 7474, 79728, 23509, 2648, 4824, 2296, 10006, 51176, 472, 4088, 4920, 5591	1806	39	16792	3.81452	0.0366501	0.000113	0.011147
GO:0090399	replicative senescence	9	0.488599	5.84e-06	11200, 7015, 545, 472, 1111, 1029, 1026, 7157, 4311	1806	12	16792	6.97342	0.0375453	0.000116	0.0114246
GO:0045667	regulation of osteoblast differentiation	9	0.488599	5.84e-06	5747, 2735, 1655, 5566, 2263, 2101, 6591, 9770, 9063	1806	12	16792	6.97342	0.0375453	0.000116	0.0114246
GO:0007584	response to nutrient	23	1.24864	6.21e-06	6752, 2067, 4049, 5728, 6772, 317, 9370, 5468, 3297, 1603, 4982, 2475, 7412, 1728, 6198, 3939, 3485, 8644, 3156, 3565, 7048, 5315, 54658	1806	74	16792	2.88989	0.0399059	0.000123	0.0121576
GO:0034599	cellular response to oxidative stress	21	1.14007	7.05e-06	7494, 10891, 2308, 7001, 5893, 2309, 2706, 25, 8575, 11315, 4891, 2539, 2876, 4831, 4929, 3065, 5587, 2177, 4780, 142, 2119	1806	64	16792	3.05087	0.0451579	0.000139	0.0137951
GO:0046579	positive regulation of Ras protein signal transduction	11	0.597177	7.43e-06	1435, 3265, 2056, 4254, 4853, 4803, 3084, 3479, 115727, 4914, 10125	1806	19	16792	5.38299	0.0475746	0.000146	0.0145516
GO:0006338	chromatin remodeling	25	1.35722	8.06e-06	6595, 2625, 8850, 6598, 5928, 6597, 9759, 8626, 3169, 5925, 2099, 2648, 1616, 4602, 6304, 3065, 8289, 3066, 7270, 51773, 51412, 4609, 6605, 50943, 6662	1806	86	16792	2.70288	0.0514684	0.000158	0.0157745
GO:0001822	kidney development	25	1.35722	8.06e-06	2625, 7490, 8692, 7020, 7042, 7422, 50484, 7161, 10018, 7046, 4326, 6495, 4311, 90780, 5629, 581, 652, 1063, 25976, 2736, 654, 7248, 54361, 1634, 4953	1806	86	16792	2.70288	0.0514684	0.000158	0.0157745
GO:0045662	negative regulation of myoblast differentiation	12	0.651466	8.49e-06	463, 7040, 3606, 1649, 4851, 7124, 3399, 9547, 652, 5467, 6926, 6662	1806	23	16792	4.85108	0.0541623	0.000166	0.0166235
GO:0030316	osteoclast differentiation	12	0.651466	8.49e-06	1436, 1435, 8792, 1432, 1969, 9846, 7124, 27086, 1943, 1499, 3726, 8600	1806	23	16792	4.85108	0.0541623	0.000166	0.0166235
GO:0090398	cellular senescence	12	0.651466	8.49e-06	6909, 6722, 7014, 3265, 5604, 1029, 3398, 5371, 3014, 1026, 5580, 6926	1806	23	16792	4.85108	0.0541623	0.000166	0.0166235
GO:0033137	negative regulation of peptidyl-serine phosphorylation	12	0.651466	8.49e-06	152559, 5144, 581, 3082, 22943, 10399, 857, 624, 54541, 578, 4092, 9770	1806	23	16792	4.85108	0.0541623	0.000166	0.0166235
GO:0051439	regulation of ubiquitin-protein ligase activity involved in mitotic cell cycle	12	0.651466	8.49e-06	996, 10393, 64682, 11065, 51343, 5347, 51434, 1017, 246184, 891, 29945, 983	1806	23	16792	4.85108	0.0541623	0.000166	0.0166235
GO:0055007	cardiac muscle cell differentiation	13	0.705755	8.49e-06	6548, 3084, 11214, 5629, 652, 27086, 650, 2648, 3688, 7248, 55553, 8289, 1482	1806	27	16792	4.47676	0.0541671	0.000165	0.016625
GO:0042476	odontogenesis	13	0.705755	8.49e-06	7291, 2263, 2253, 652, 3624, 360, 7042, 8313, 3399, 5308, 6382, 1278, 7043	1806	27	16792	4.47676	0.0541671	0.000165	0.016625
GO:0032147	activation of protein kinase activity	17	0.92291	9.16e-06	63967, 1894, 2056, 92335, 3146, 3690, 6794, 22974, 9928, 5290, 7042, 4824, 7422, 8312, 3643, 7048, 5580	1806	45	16792	3.51254	0.0583065	0.000178	0.0179342
GO:0042148	strand invasion	7	0.380022	9.73e-06	7517, 5890, 5892, 7516, 5888, 11144, 5889	1806	7	16792	9.2979	0.0618203	0.000188	0.0190501
GO:0022617	extracellular matrix disassembly	23	1.24864	1e-05	4314, 4313, 4312, 682, 4318, 2934, 4316, 2335, 3817, 960, 3909, 1513, 3918, 6696, 7077, 7076, 1634, 2022, 102, 4322, 4323, 999, 4320	1806	76	16792	2.81384	0.0635123	0.000193	0.0195889
GO:0030509	BMP signaling pathway	23	1.24864	1e-05	659, 64750, 860, 10140, 657, 1958, 3397, 2253, 652, 650, 655, 654, 51176, 9765, 7323, 5595, 4089, 7049, 4920, 2022, 6497, 1482, 4092	1806	76	16792	2.81384	0.0635123	0.000193	0.0195889
GO:0043407	negative regulation of MAP kinase activity	15	0.814332	1e-05	153090, 5795, 10253, 9370, 652, 655, 8692, 1843, 2950, 152559, 3156, 3553, 5598, 5777, 5580	1806	36	16792	3.87412	0.0636869	0.000193	0.0196446
GO:0006935	chemotaxis	31	1.68295	1.05e-05	3265, 1432, 2919, 4046, 6348, 3897, 6352, 6374, 2247, 729230, 7852, 3579, 5288, 5329, 3576, 5328, 5604, 9547, 1901, 2241, 8061, 6362, 6387, 5291, 1234, 3491, 1236, 5337, 3565, 57007, 5594	1806	122	16792	2.36258	0.0667581	0.000202	0.0206253
GO:0003203	endocardial cushion morphogenesis	10	0.542888	1.06e-05	7042, 6909, 7291, 657, 4851, 23462, 4193, 650, 2022, 6662	1806	16	16792	5.81118	0.067269	0.000203	0.0207888
GO:0035162	embryonic hemopoiesis	10	0.542888	1.06e-05	4254, 2625, 3562, 2623, 3091, 3791, 3815, 7048, 10019, 5469	1806	16	16792	5.81118	0.067269	0.000203	0.0207888
GO:0006349	regulation of gene expression by genetic imprinting	10	0.542888	1.06e-05	3481, 10664, 4204, 5926, 8726, 672, 51742, 2932, 140690, 9077	1806	16	16792	5.81118	0.067269	0.000203	0.0207888
GO:0000278	mitotic cell cycle	16	0.868621	1.17e-05	10298, 4602, 994, 8452, 7027, 7516, 6240, 55844, 5058, 7029, 1063, 1874, 2241, 1012, 5520, 5521	1806	41	16792	3.62845	0.0736386	0.000222	0.0228341
GO:0070911	global genome nucleotide-excision repair	14	0.760043	1.19e-05	2067, 2072, 7329, 7508, 2068, 2966, 2965, 54778, 8451, 9978, 1643, 1642, 142, 2967	1806	32	16792	4.06783	0.0748938	0.000226	0.0232388
GO:0030900	forebrain development	17	0.92291	1.27e-05	6752, 6657, 145258, 6714, 1869, 6469, 4854, 7026, 10891, 4851, 317, 22943, 57591, 10395, 2909, 8289, 2534	1806	46	16792	3.43618	0.0796286	0.00024	0.0247704
GO:0010033	response to organic substance	13	0.705755	1.34e-05	7517, 6647, 6286, 5515, 5518, 7515, 5970, 10013, 8527, 1385, 7078, 7474, 999	1806	28	16792	4.31688	0.0841839	0.000253	0.0262514
GO:0007094	mitotic spindle assembly checkpoint	11	0.597177	1.34e-05	4331, 699, 10459, 7013, 472, 5347, 324, 701, 1063, 7272, 4085	1806	20	16792	5.11384	0.0843167	0.000253	0.0262947
GO:0017015	regulation of transforming growth factor beta receptor signaling pathway	11	0.597177	1.34e-05	27122, 64750, 7040, 80139, 4088, 4089, 607, 2022, 4092, 6935, 4087	1806	20	16792	5.11384	0.0843167	0.000253	0.0262947
GO:0006312	mitotic recombination	9	0.488599	1.37e-05	5890, 2067, 378708, 5892, 7516, 5888, 7153, 11144, 5889	1806	13	16792	6.437	0.08614	0.000258	0.0268896
GO:0071850	mitotic cell cycle arrest	9	0.488599	1.37e-05	1843, 4824, 8556, 1647, 1877, 1027, 1026, 2191, 79648	1806	13	16792	6.437	0.08614	0.000258	0.0268896
GO:0003215	cardiac right ventricle morphogenesis	9	0.488599	1.37e-05	7042, 657, 182, 2625, 6659, 10848, 652, 10512, 23493	1806	13	16792	6.437	0.08614	0.000258	0.0268896
GO:0060644	mammary gland epithelial cell differentiation	9	0.488599	1.37e-05	2066, 3202, 1051, 2247, 5618, 80139, 5727, 207, 208	1806	13	16792	6.437	0.08614	0.000258	0.0268896
GO:0046628	positive regulation of insulin receptor signaling pathway	9	0.488599	1.37e-05	6714, 3481, 5590, 3952, 3667, 9971, 3630, 51094, 23411	1806	13	16792	6.437	0.08614	0.000258	0.0268896
GO:0061029	eyelid development in camera-type eye	9	0.488599	1.37e-05	3725, 7291, 6722, 1956, 3065, 3066, 6654, 7020, 3624	1806	13	16792	6.437	0.08614	0.000258	0.0268896
GO:0060334	regulation of interferon-gamma-mediated signaling pathway	9	0.488599	1.37e-05	3458, 6772, 11140, 9021, 8651, 3326, 3716, 5771, 3717	1806	13	16792	6.437	0.08614	0.000258	0.0268896
GO:0045737	positive regulation of cyclin-dependent protein serine/threonine kinase activity	12	0.651466	1.42e-05	595, 6714, 990, 5629, 894, 245711, 1027, 1163, 1164, 902, 896, 5716	1806	24	16792	4.64895	0.088643	0.000265	0.0277083
GO:0051149	positive regulation of muscle cell differentiation	12	0.651466	1.42e-05	6929, 5600, 1432, 6300, 25, 1496, 1495, 998, 9043, 1000, 1499, 4654	1806	24	16792	4.64895	0.088643	0.000265	0.0277083
GO:0030511	positive regulation of transforming growth factor beta receptor signaling pathway	12	0.651466	1.42e-05	1601, 10755, 10370, 6868, 28996, 54778, 6386, 4089, 7049, 6794, 3326, 7057	1806	24	16792	4.64895	0.088643	0.000265	0.0277083
GO:0051272	positive regulation of cellular component movement	8	0.434311	1.47e-05	6868, 10630, 7422, 3925, 2113, 81, 7046, 604	1806	10	16792	7.43832	0.0916664	0.000274	0.0287001
GO:0060252	positive regulation of glial cell proliferation	8	0.434311	1.47e-05	4049, 5584, 5324, 5583, 4609, 706, 2119, 2475	1806	10	16792	7.43832	0.0916664	0.000274	0.0287001
GO:0033160	positive regulation of protein import into nucleus, translocation	8	0.434311	1.47e-05	3320, 3479, 3326, 3569, 51366, 983, 5469, 3717	1806	10	16792	7.43832	0.0916664	0.000274	0.0287001
GO:0051146	striated muscle cell differentiation	8	0.434311	1.47e-05	1147, 1432, 3845, 3488, 5925, 207, 9043, 1000	1806	10	16792	7.43832	0.0916664	0.000274	0.0287001
GO:0045080	positive regulation of chemokine biosynthetic process	8	0.434311	1.47e-05	3162, 3458, 148022, 1958, 7124, 3565, 3553, 7474	1806	10	16792	7.43832	0.0916664	0.000274	0.0287001
GO:0046902	regulation of mitochondrial membrane permeability	8	0.434311	1.47e-05	596, 6774, 598, 572, 664, 578, 7157, 5366	1806	10	16792	7.43832	0.0916664	0.000274	0.0287001
GO:0010976	positive regulation of neuron projection development	25	1.35722	1.52e-05	116, 5754, 153090, 5753, 1272, 2056, 2042, 27, 7474, 2260, 5979, 466, 4830, 4831, 5526, 2909, 23028, 5587, 2534, 2185, 5584, 4780, 4915, 3569, 4914	1806	89	16792	2.61177	0.0950644	0.000284	0.0298187
GO:0032760	positive regulation of tumor necrosis factor production	17	0.92291	1.73e-05	7291, 148022, 1191, 3146, 54106, 6348, 948, 3717, 3458, 8772, 7099, 3952, 29108, 3065, 3066, 5295, 10125	1806	47	16792	3.36307	0.107146	0.000321	0.0338301
GO:0071333	cellular response to glucose stimulus	18	0.977199	1.75e-05	2621, 7494, 6722, 2030, 5106, 10891, 6659, 2309, 5566, 10399, 8660, 3383, 5290, 3956, 4830, 4831, 26291, 2852	1806	52	16792	3.2185	0.108241	0.000324	0.0341965
GO:0009791	post-embryonic development	22	1.19435	1.76e-05	90780, 596, 6648, 2625, 4204, 10848, 3708, 2263, 2776, 652, 10512, 25976, 2475, 2068, 93986, 3482, 55553, 4929, 7046, 3636, 10765, 4087	1806	73	16792	2.80211	0.108894	0.000325	0.0344151
GO:0010634	positive regulation of epithelial cell migration	14	0.760043	1.77e-05	659, 3725, 3673, 6714, 3091, 57111, 7042, 3458, 5335, 10013, 7048, 5216, 5581, 6662	1806	33	16792	3.94456	0.109391	0.000325	0.0345816
GO:0070555	response to interleukin-1	14	0.760043	1.77e-05	6714, 2056, 301, 5578, 5970, 6401, 9759, 2690, 1116, 8792, 4524, 2113, 5584, 3554	1806	33	16792	3.94456	0.109391	0.000325	0.0345816
GO:0006361	transcription initiation from RNA polymerase I promoter	14	0.760043	1.77e-05	5437, 5434, 4331, 5435, 2068, 2966, 2965, 1022, 5440, 84172, 5595, 7270, 902, 2967	1806	33	16792	3.94456	0.109391	0.000325	0.0345816
GO:0050728	negative regulation of inflammatory response	23	1.24864	1.97e-05	7538, 1139, 55872, 2625, 7010, 9370, 3082, 5467, 5465, 4088, 2113, 9314, 9971, 9021, 4790, 54, 5598, 3559, 5580, 56547, 2852, 5771, 3558	1806	79	16792	2.70698	0.121104	0.000362	0.0385327
GO:0032331	negative regulation of chondrocyte differentiation	10	0.542888	2.04e-05	5744, 5915, 5916, 652, 2736, 7046, 6591, 2202, 1499, 6662	1806	17	16792	5.46935	0.125268	0.000374	0.0399498
GO:0016571	histone methylation	10	0.542888	2.04e-05	3276, 10498, 3275, 4204, 6304, 8726, 23512, 140690, 10919, 79813	1806	17	16792	5.46935	0.125268	0.000374	0.0399498
GO:0031589	cell-substrate adhesion	10	0.542888	2.04e-05	2621, 3685, 3688, 3673, 3678, 7450, 3690, 284, 3655, 5467	1806	17	16792	5.46935	0.125268	0.000374	0.0399498
GO:0042789	mRNA transcription from RNA polymerase II promoter	10	0.542888	2.04e-05	6722, 405, 6774, 5460, 1649, 2316, 3091, 6720, 64321, 5469	1806	17	16792	5.46935	0.125268	0.000374	0.0399498
GO:0071549	cellular response to dexamethasone stimulus	13	0.705755	2.06e-05	842, 7040, 6198, 54206, 2308, 1956, 186, 1977, 1978, 54541, 3569, 64754, 1789	1806	29	16792	4.16802	0.126613	0.000377	0.0404093
GO:0034446	substrate adhesion-dependent cell spreading	15	0.814332	2.08e-05	6714, 7010, 56672, 2335, 3690, 3611, 25, 2241, 9928, 1942, 3685, 3676, 558, 84168, 5879	1806	38	16792	3.67022	0.127354	0.000378	0.0406624
GO:0006368	transcription elongation from RNA polymerase II promoter	24	1.30293	2.63e-05	5436, 5437, 5434, 4331, 5435, 55795, 51497, 25920, 5438, 1025, 2966, 11198, 2068, 2965, 1022, 2961, 5440, 5431, 5433, 6921, 2958, 6923, 902, 2967	1806	86	16792	2.59476	0.158523	0.000478	0.0515164
GO:2000353	positive regulation of endothelial cell apoptotic process	9	0.488599	2.9e-05	7494, 958, 356, 8644, 2309, 5584, 80781, 7057, 2852	1806	14	16792	5.97722	0.173298	0.000526	0.0568022
GO:0060347	heart trabecula formation	9	0.488599	2.9e-05	6722, 2280, 2274, 7010, 54583, 7049, 23462, 1482, 23493	1806	14	16792	5.97722	0.173298	0.000526	0.0568022
GO:2000678	negative regulation of transcription regulatory region DNA binding	9	0.488599	2.9e-05	5465, 8864, 171392, 10459, 2623, 23462, 4487, 23493, 4488	1806	14	16792	5.97722	0.173298	0.000526	0.0568022
GO:0048009	insulin-like growth factor receptor signaling pathway	9	0.488599	2.9e-05	3480, 3482, 2887, 7249, 3667, 2690, 3479, 5295, 207	1806	14	16792	5.97722	0.173298	0.000526	0.0568022
GO:1902176	negative regulation of oxidative stress-induced intrinsic apoptotic signaling pathway	9	0.488599	2.9e-05	6648, 2876, 3630, 5598, 4780, 207, 8996, 23411, 3315	1806	14	16792	5.97722	0.173298	0.000526	0.0568022
GO:0030890	positive regulation of B cell proliferation	15	0.814332	2.92e-05	958, 89780, 596, 148022, 8660, 1026, 972, 4282, 6929, 7099, 3565, 59067, 604, 10451, 3558	1806	39	16792	3.57611	0.174365	0.000528	0.0571874
GO:0006362	transcription elongation from RNA polymerase I promoter	13	0.705755	3.11e-05	5437, 5434, 4331, 5435, 2074, 2068, 2966, 2965, 1022, 5440, 84172, 902, 2967	1806	30	16792	4.02909	0.184235	0.000559	0.0607762
GO:0060325	face morphogenesis	13	0.705755	3.11e-05	7042, 6237, 29123, 4313, 7040, 4040, 5781, 51176, 22943, 6497, 25976, 4487, 7043	1806	30	16792	4.02909	0.184235	0.000559	0.0607762
GO:0060326	cell chemotaxis	20	1.08578	3.41e-05	2919, 5156, 1969, 9547, 3082, 3815, 9564, 1902, 6348, 409, 7412, 6387, 6352, 6366, 6374, 51176, 1839, 2022, 5580, 5159	1806	65	16792	2.86089	0.200526	0.000613	0.0667946
GO:0035335	peptidyl-tyrosine dephosphorylation	26	1.41151	3.46e-05	8555, 5793, 5728, 5783, 8556, 5795, 5782, 5781, 5792, 8732, 26469, 1850, 8073, 1852, 1843, 994, 995, 993, 7803, 11156, 5786, 5777, 5778, 1845, 5771, 1846	1806	99	16792	2.44187	0.203046	0.00062	0.0677368
GO:0048762	mesenchymal cell differentiation	7	0.380022	3.54e-05	2263, 8091, 25937, 650, 7046, 655, 2260	1806	8	16792	8.13566	0.206941	0.000632	0.0691985
GO:0061180	mammary gland epithelium development	7	0.380022	3.54e-05	84876, 54361, 7477, 7472, 7473, 4487, 3717	1806	8	16792	8.13566	0.206941	0.000632	0.0691985
GO:0010888	negative regulation of lipid storage	7	0.380022	3.54e-05	3685, 3952, 7124, 3690, 4792, 3569, 5771	1806	8	16792	8.13566	0.206941	0.000632	0.0691985
GO:1904706	negative regulation of vascular smooth muscle cell proliferation	7	0.380022	3.54e-05	3162, 2950, 7168, 1027, 3586, 2852, 7043	1806	8	16792	8.13566	0.206941	0.000632	0.0691985
GO:0006259	DNA metabolic process	12	0.651466	3.57e-05	7486, 11277, 4830, 11073, 3978, 4288, 64210, 3838, 80198, 2072, 5901, 57697	1806	26	16792	4.29134	0.208866	0.000636	0.0699233
GO:0050927	positive regulation of positive chemotaxis	8	0.434311	3.66e-05	3673, 7422, 4088, 3791, 1901, 2150, 2152, 1012	1806	11	16792	6.76211	0.213165	0.000649	0.0715489
GO:0033189	response to vitamin A	10	0.542888	3.69e-05	2056, 5947, 7298, 5308, 5914, 1543, 847, 5468, 5467, 1789	1806	18	16792	5.1655	0.215038	0.000654	0.0722601
GO:0036120	cellular response to platelet-derived growth factor stimulus	10	0.542888	3.69e-05	80310, 6714, 54206, 890, 8826, 2534, 867, 1385, 4609, 5159	1806	18	16792	5.1655	0.215038	0.000654	0.0722601
GO:0045732	positive regulation of protein catabolic process	19	1.03149	3.72e-05	1457, 153090, 580, 2308, 2932, 7415, 324, 51079, 1027, 2931, 25976, 7474, 2697, 51343, 8312, 23327, 112398, 64321, 6662	1806	60	16792	2.94433	0.216236	0.000657	0.0727157
GO:1901215	negative regulation of neuron death	15	0.814332	4.05e-05	2056, 6774, 10891, 2690, 1385, 5700, 207, 3297, 1499, 5465, 11315, 26291, 10457, 3569, 23411	1806	40	16792	3.48671	0.233398	0.000714	0.0793209
GO:0006363	termination of RNA polymerase I transcription	13	0.705755	4.57e-05	5437, 5434, 4331, 5435, 2068, 2966, 2965, 1022, 5440, 84172, 7270, 902, 2967	1806	31	16792	3.89912	0.259086	0.000804	0.0894877
GO:0048701	embryonic cranial skeleton morphogenesis	13	0.705755	4.57e-05	860, 7291, 5156, 4088, 2263, 1746, 652, 7048, 7046, 6495, 4323, 4087, 7020	1806	31	16792	3.89912	0.259086	0.000804	0.0894877
GO:0098609	cell-cell adhesion	52	2.82302	4.74e-05	153090, 2810, 4854, 682, 5331, 6772, 7706, 3875, 10399, 23650, 10397, 10755, 9045, 10298, 4072, 6520, 4070, 2194, 3927, 5586, 3190, 9793, 50848, 2017, 4361, 302, 634, 3309, 10006, 8350, 8826, 2023, 5315, 5214, 5216, 6286, 1453, 867, 58513, 57650, 10848, 1969, 6624, 3326, 5052, 5901, 11315, 1399, 3939, 6386, 7534, 50807	1806	271	16792	1.7841	0.267254	0.000831	0.0927946
GO:0009967	positive regulation of signal transduction	19	1.03149	4.75e-05	10140, 393, 2625, 10044, 9370, 55824, 2888, 10603, 2886, 9047, 8835, 3927, 2885, 10013, 8412, 10019, 2059, 8471, 10451	1806	61	16792	2.89607	0.267468	0.00083	0.0928817
GO:0006950	response to stress	19	1.03149	4.75e-05	5601, 5600, 5599, 5603, 1956, 23678, 9261, 3326, 2475, 4616, 94241, 54206, 1647, 3320, 27102, 8878, 2185, 7184, 5594	1806	61	16792	2.89607	0.267468	0.00083	0.0928817
GO:0021987	cerebral cortex development	18	0.977199	5.14e-05	597, 4040, 4035, 581, 3091, 4192, 3014, 9928, 79648, 8648, 93986, 6867, 7248, 23028, 572, 10579, 4915, 1000	1806	56	16792	2.98861	0.285858	0.000895	0.100465
GO:0042059	negative regulation of epidermal growth factor receptor signaling pathway	14	0.760043	5.23e-05	153090, 5795, 10253, 1956, 867, 27246, 1950, 30011, 58513, 2885, 160, 7251, 5771, 998	1806	36	16792	3.61585	0.290245	0.000909	0.102303
GO:0048536	spleen development	14	0.760043	5.23e-05	10370, 355, 596, 6868, 8772, 5423, 55795, 5308, 4791, 25, 10018, 5591, 1482, 602	1806	36	16792	3.61585	0.290245	0.000909	0.102303
GO:0042769	DNA damage response, detection of DNA damage	14	0.760043	5.23e-05	5424, 5425, 6659, 5981, 8091, 5983, 8451, 6117, 9978, 6119, 5111, 6118, 1642, 142	1806	36	16792	3.61585	0.290245	0.000909	0.102303
GO:0072332	intrinsic apoptotic signaling pathway by p53 class mediator	12	0.651466	5.45e-05	2272, 1869, 1655, 29108, 581, 51741, 3428, 6794, 7157, 666, 1870, 5366	1806	27	16792	4.1324	0.300281	0.000944	0.10655
GO:0048839	inner ear development	15	0.814332	5.55e-05	6657, 6469, 5781, 9547, 9261, 650, 1027, 6678, 7042, 1050, 7040, 1052, 6495, 5159, 7043	1806	41	16792	3.40167	0.30507	0.00096	0.108598
GO:0007275	multicellular organism development	86	4.66884	5.56e-05	4855, 4853, 4851, 245711, 4899, 1045, 6422, 4824, 80310, 1523, 8771, 90993, 4616, 3481, 51274, 8323, 7803, 4920, 8527, 3202, 3205, 3206, 55124, 5361, 3398, 3090, 7482, 8115, 7480, 27122, 3953, 27123, 55553, 545, 54361, 117581, 5931, 4320, 1601, 1436, 1602, 6469, 3217, 7471, 27018, 7477, 5008, 7478, 8091, 1748, 7472, 8764, 7474, 2078, 7475, 8797, 25803, 8793, 51341, 8795, 54971, 1994, 2879, 3399, …	1806	521	16792	1.53478	0.305291	0.000958	0.108693
GO:0032729	positive regulation of interferon-gamma production	16	0.868621	5.6e-05	5142, 7855, 4049, 3265, 5144, 3606, 7124, 7474, 8772, 7099, 29108, 729230, 3553, 602, 3558, 8809	1806	46	16792	3.23405	0.307158	0.000963	0.109496
GO:1904707	positive regulation of vascular smooth muscle cell proliferation	9	0.488599	5.63e-05	7494, 657, 4835, 4313, 7015, 4318, 4193, 3586, 3717	1806	15	16792	5.57874	0.308789	0.000966	0.110199
GO:0010667	negative regulation of cardiac muscle cell apoptotic process	9	0.488599	5.63e-05	3084, 5170, 3611, 4780, 1482, 8996, 23493, 3297, 3717	1806	15	16792	5.57874	0.308789	0.000966	0.110199
GO:0043122	regulation of I-kappaB kinase/NF-kappaB signaling	9	0.488599	5.63e-05	153090, 7124, 8878, 8945, 5170, 3553, 2150, 284, 3315	1806	15	16792	5.57874	0.308789	0.000966	0.110199
GO:0050930	induction of positive chemotaxis	9	0.488599	5.63e-05	6387, 9048, 7422, 7424, 177, 4908, 2277, 5228, 3576	1806	15	16792	5.57874	0.308789	0.000966	0.110199
GO:0032270	positive regulation of cellular protein metabolic process	9	0.488599	5.63e-05	7040, 1435, 9370, 29128, 9314, 3630, 4792, 207, 3624	1806	15	16792	5.57874	0.308789	0.000966	0.110199
GO:0022408	negative regulation of cell-cell adhesion	9	0.488599	5.63e-05	10653, 7040, 5747, 7471, 51176, 5420, 25, 999, 3717	1806	15	16792	5.57874	0.308789	0.000966	0.110199
GO:0048821	erythrocyte development	9	0.488599	5.63e-05	4891, 10370, 6722, 5926, 55553, 2623, 604, 6194, 5469	1806	15	16792	5.57874	0.308789	0.000966	0.110199
GO:0016525	negative regulation of angiogenesis	19	1.03149	6.02e-05	6093, 153090, 3202, 5140, 4303, 7010, 1969, 6772, 5371, 285, 6678, 2296, 354, 356, 729230, 1634, 7057, 9475, 6925	1806	62	16792	2.84936	0.326292	0.00103069	0.117848
GO:0060395	SMAD protein signal transduction	19	1.03149	6.02e-05	3725, 652, 650, 655, 3624, 654, 7431, 7042, 7040, 3172, 28996, 4088, 9518, 4089, 4920, 6497, 2353, 4087, 7043	1806	62	16792	2.84936	0.326292	0.00103069	0.117848
GO:0032967	positive regulation of collagen biosynthetic process	11	0.597177	6.14e-05	90993, 7040, 3673, 2149, 54361, 1490, 3066, 652, 2022, 7043, 5159	1806	23	16792	4.44682	0.331435	0.00104795	0.120133
GO:0023019	signal transduction involved in regulation of gene expression	10	0.542888	6.35e-05	4072, 145258, 3172, 4088, 2253, 4487, 142, 64321, 4087, 4488	1806	19	16792	4.89363	0.340428	0.00108036	0.124171
GO:0060716	labyrinthine layer blood vessel development	10	0.542888	6.35e-05	7855, 3491, 5333, 3280, 23462, 7472, 207, 23493, 5594, 3726	1806	19	16792	4.89363	0.340428	0.00108036	0.124171
GO:0032922	circadian regulation of gene expression	18	0.977199	6.59e-05	4862, 8864, 1453, 10891, 8553, 3398, 5371, 196, 8204, 10499, 5465, 463, 9112, 5499, 3065, 3066, 4804, 23411	1806	57	16792	2.93618	0.350904	0.001119	0.128945
GO:0035115	embryonic forelimb morphogenesis	13	0.705755	6.61e-05	860, 7291, 6469, 3205, 775, 7476, 7473, 4487, 7020, 1499, 6926, 4488, 8434	1806	32	16792	3.77727	0.351496	0.00111846	0.129217
GO:0007259	JAK-STAT cascade	13	0.705755	6.61e-05	6774, 6772, 2690, 8651, 2261, 3717, 8835, 2688, 9111, 6777, 729230, 6776, 9021	1806	32	16792	3.77727	0.351496	0.00111846	0.129217
GO:0045595	regulation of cell differentiation	13	0.705755	6.61e-05	860, 10253, 864, 5894, 329, 324, 2260, 7020, 79923, 5653, 5515, 5518, 9314	1806	32	16792	3.77727	0.351496	0.00111846	0.129217
GO:0003007	heart morphogenesis	13	0.705755	6.61e-05	5747, 2050, 5727, 10395, 2475, 7042, 2280, 7422, 10454, 57178, 7049, 3643, 1482	1806	32	16792	3.77727	0.351496	0.00111846	0.129217
GO:0051056	regulation of small GTPase mediated signal transduction	31	1.68295	7.13e-05	29127, 9459, 7249, 9901, 10395, 50650, 389, 388, 10276, 387, 9322, 23779, 58480, 6494, 1894, 57569, 90627, 253959, 393, 5881, 23221, 11214, 57522, 7074, 396, 2909, 397, 10451, 5879, 6654, 998	1806	134	16792	2.15101	0.373409	0.00120407	0.139466
GO:0034332	adherens junction organization	14	0.760043	7.27e-05	1003, 1445, 6714, 23705, 1001, 1009, 3728, 1012, 283, 1500, 1495, 998, 1000, 999	1806	37	16792	3.51812	0.379264	0.00122508	0.142265
GO:0007162	negative regulation of cell adhesion	14	0.760043	7.27e-05	2192, 5140, 2065, 396, 1366, 3371, 397, 10507, 5420, 102, 5364, 284, 1012, 6494	1806	37	16792	3.51812	0.379264	0.00122508	0.142265
GO:0009267	cellular response to starvation	16	0.868621	7.41e-05	659, 2621, 7486, 8493, 2308, 857, 7482, 6422, 10919, 7071, 8644, 54361, 6720, 5287, 23411, 4654	1806	47	16792	3.16524	0.384821	0.00124497	0.144946
GO:0050727	regulation of inflammatory response	19	1.03149	7.6e-05	301, 329, 5743, 5970, 29102, 6401, 330, 331, 2099, 27086, 79648, 3717, 11315, 9112, 29108, 2175, 2177, 3554, 604	1806	63	16792	2.80413	0.39224	0.00127278	0.148563
GO:0060440	trachea formation	6	0.325733	7.8e-05	5604, 5595, 652, 7048, 5594, 1499	1806	6	16792	9.2979	0.400429	0.0013041	0.152607
GO:0042503	tyrosine phosphorylation of Stat3 protein	6	0.325733	7.8e-05	5753, 3976, 5008, 2241, 59067, 3717	1806	6	16792	9.2979	0.400429	0.0013041	0.152607
GO:0009952	anterior/posterior pattern specification	22	1.19435	7.82e-05	659, 3202, 7528, 7703, 3217, 204851, 56998, 3205, 7832, 3206, 7026, 7704, 5916, 2736, 2737, 4487, 28996, 1399, 6015, 7046, 4087, 4488	1806	80	16792	2.55692	0.40128	0.00130439	0.15303
GO:0046718	viral entry into host cell	22	1.19435	7.82e-05	4360, 2621, 3673, 4684, 4179, 3839, 3690, 8764, 3693, 3694, 3383, 9076, 8692, 3685, 3688, 1525, 558, 3678, 11059, 9972, 1508, 50848	1806	80	16792	2.55692	0.40128	0.00130439	0.15303
GO:0048596	embryonic camera-type eye morphogenesis	8	0.434311	7.96e-05	10370, 7855, 6909, 28996, 204851, 6670, 655, 6935	1806	12	16792	6.1986	0.40655	0.00132349	0.155665
GO:0060766	negative regulation of androgen receptor signaling pathway	8	0.434311	7.96e-05	1601, 6597, 5245, 3065, 27086, 6422, 23411, 9063	1806	12	16792	6.1986	0.40655	0.00132349	0.155665
GO:1990440	positive regulation of transcription from RNA polymerase II promoter in response to endoplasmic reticulum stress	8	0.434311	7.96e-05	90993, 7494, 1051, 467, 1388, 1649, 3309, 7157	1806	12	16792	6.1986	0.40655	0.00132349	0.155665
GO:0032715	negative regulation of interleukin-6 production	12	0.651466	8.1e-05	2621, 409, 1445, 408, 1139, 7099, 7124, 3082, 54106, 9971, 3586, 50943	1806	28	16792	3.98481	0.412118	0.00134398	0.158476
GO:0070371	ERK1 and ERK2 cascade	11	0.597177	9.52e-05	3685, 5605, 5604, 5595, 5021, 3479, 1950, 5594, 5469, 6662, 8600	1806	24	16792	4.26154	0.464159	0.00157431	0.186101
GO:0002092	positive regulation of receptor internalization	11	0.597177	9.52e-05	409, 408, 89780, 2688, 6850, 7422, 5336, 967, 6401, 4908, 284	1806	24	16792	4.26154	0.464159	0.00157431	0.186101
GO:0032436	positive regulation of proteasomal ubiquitin-dependent protein catabolic process	19	1.03149	9.52e-05	1601, 1453, 1191, 863, 2932, 10273, 7415, 10399, 4193, 9817, 55743, 207, 5716, 6790, 1050, 25898, 5347, 4092, 57761	1806	64	16792	2.76031	0.4642	0.00157054	0.186124
GO:0060020	Bergmann glial cell differentiation	7	0.380022	9.64e-05	7431, 6469, 5781, 5604, 5595, 25, 5594	1806	9	16792	7.2317	0.468452	0.00158658	0.188498
GO:0008635	activation of cysteine-type endopeptidase activity involved in apoptotic process by cytochrome c	7	0.380022	9.64e-05	842, 56616, 317, 581, 578, 666, 836	1806	9	16792	7.2317	0.468452	0.00158658	0.188498
GO:0045899	positive regulation of RNA polymerase II transcriptional preinitiation complex assembly	7	0.380022	9.64e-05	5706, 5704, 5702, 1385, 5700, 5701, 7480	1806	9	16792	7.2317	0.468452	0.00158658	0.188498
GO:1990001	inhibition of cysteine-type endopeptidase activity involved in apoptotic process	7	0.380022	9.64e-05	329, 332, 330, 79444, 331, 83596, 8996	1806	9	16792	7.2317	0.468452	0.00158658	0.188498
GO:0060670	branching involved in labyrinthine layer morphogenesis	7	0.380022	9.64e-05	7855, 6692, 133, 2885, 2263, 9021, 3586	1806	9	16792	7.2317	0.468452	0.00158658	0.188498
GO:0019933	cAMP-mediated signaling	14	0.760043	9.97e-05	116, 117, 10411, 133, 9368, 5144, 111, 7052, 109, 108, 107, 5598, 8844, 6662	1806	38	16792	3.42554	0.480028	0.00163771	0.195059
GO:0001568	blood vessel development	14	0.760043	9.97e-05	2308, 634, 4193, 1045, 56848, 196, 3685, 1399, 84168, 8877, 7048, 1278, 6926, 6934	1806	38	16792	3.42554	0.480028	0.00163771	0.195059
GO:1904837	beta-catenin-TCF complex assembly	15	0.814332	0.0001	90780, 7015, 83439, 2033, 6597, 1499, 1387, 51176, 8313, 3065, 6932, 607, 8295, 4609, 6934	1806	43	16792	3.24345	0.48229	0.00164449	0.196358
GO:0003222	ventricular trabecula myocardium morphogenesis	9	0.488599	0.000102	7042, 657, 3084, 4851, 2022, 7046, 1482, 23493, 5469	1806	16	16792	5.23007	0.487777	0.00166693	0.199533
GO:0035994	response to muscle stretch	9	0.488599	0.000102	3725, 1432, 5894, 6548, 5970, 4790, 2353, 4792, 1906	1806	16	16792	5.23007	0.487777	0.00166693	0.199533
GO:0000712	resolution of meiotic recombination intermediates	9	0.488599	0.000102	84464, 378708, 4292, 80198, 146956, 2072, 7153, 201254, 57697	1806	16	16792	5.23007	0.487777	0.00166693	0.199533
GO:0042307	positive regulation of protein import into nucleus	9	0.488599	0.000102	1894, 7040, 6469, 1432, 2737, 3728, 5580, 7545, 8692	1806	16	16792	5.23007	0.487777	0.00166693	0.199533
GO:2000045	regulation of G1/S transition of mitotic cell cycle	9	0.488599	0.000102	595, 1869, 6929, 10630, 637, 10197, 3398, 5777, 9928	1806	16	16792	5.23007	0.487777	0.00166693	0.199533
GO:0030949	positive regulation of vascular endothelial growth factor receptor signaling pathway	9	0.488599	0.000102	2887, 405, 7422, 3678, 3091, 2254, 2321, 3553, 3690	1806	16	16792	5.23007	0.487777	0.00166693	0.199533
GO:0010804	negative regulation of tumor necrosis factor-mediated signaling pathway	9	0.488599	0.000102	2621, 2950, 171392, 9370, 51588, 9971, 2150, 8996, 5771	1806	16	16792	5.23007	0.487777	0.00166693	0.199533
GO:0071385	cellular response to glucocorticoid stimulus	10	0.542888	0.000104	116, 6752, 7538, 2950, 7332, 301, 23462, 54658, 1906, 4654	1806	20	16792	4.64895	0.49571	0.00170155	0.204184
GO:0042326	negative regulation of phosphorylation	10	0.542888	0.000104	1032, 1031, 2887, 1029, 652, 1027, 1026, 655, 23411, 3624	1806	20	16792	4.64895	0.49571	0.00170155	0.204184
GO:0051216	cartilage development	18	0.977199	0.000106	7704, 7298, 3091, 1746, 960, 655, 1116, 7474, 1906, 654, 8692, 55553, 4060, 5595, 7076, 2101, 6935, 6662	1806	59	16792	2.83665	0.501937	0.0017281	0.207885
GO:0045909	positive regulation of vasodilation	12	0.651466	0.000118	2697, 116, 239, 3162, 133, 4843, 1956, 186, 2150, 3630, 5467, 2852	1806	29	16792	3.84741	0.538443	0.00191191	0.230562
GO:0007249	I-kappaB kinase/NF-kappaB signaling	18	0.977199	0.000134	6093, 171392, 1147, 148022, 329, 55072, 7124, 330, 3551, 6885, 7099, 10454, 554, 4791, 4790, 8717, 9475, 602	1806	60	16792	2.78937	0.583672	0.00216132	0.261276
GO:0007159	leukocyte cell-cell adhesion	11	0.597177	0.000143	6093, 6352, 7430, 4478, 3676, 7412, 3688, 6850, 3678, 6401, 3383	1806	25	16792	4.09107	0.609412	0.00231284	0.280279
GO:0048589	developmental growth	11	0.597177	0.000143	6722, 657, 90780, 133, 2625, 57178, 4088, 7298, 4089, 2736, 2737	1806	25	16792	4.09107	0.609412	0.00231284	0.280279
GO:0034612	response to tumor necrosis factor	11	0.597177	0.000143	841, 6198, 8792, 5743, 9370, 6401, 8754, 102, 1116, 836, 3717	1806	25	16792	4.09107	0.609412	0.00231284	0.280279
GO:0030593	neutrophil chemotaxis	19	1.03149	0.000147	5142, 5144, 6348, 1906, 57580, 1907, 6362, 7042, 6352, 6351, 3458, 1525, 6850, 3579, 3553, 3958, 5294, 10451, 3576	1806	66	16792	2.67667	0.618122	0.00236245	0.286993
GO:0050872	white fat cell differentiation	8	0.434311	0.000156	1488, 1050, 1487, 8864, 79718, 6591, 5468, 23411	1806	13	16792	5.72178	0.641388	0.00251036	0.305705
GO:0060317	cardiac epithelial to mesenchymal transition	8	0.434311	0.000156	7042, 4851, 7049, 23462, 650, 7046, 7472, 23493	1806	13	16792	5.72178	0.641388	0.00251036	0.305705
GO:0071391	cellular response to estrogen stimulus	8	0.434311	0.000156	27043, 8805, 5914, 4193, 2099, 6422, 4609, 54828	1806	13	16792	5.72178	0.641388	0.00251036	0.305705
GO:0010506	regulation of autophagy	16	0.868621	0.000163	7494, 3146, 2033, 3708, 25, 5660, 27, 666, 3315, 94241, 10013, 472, 29108, 3428, 1613, 1612	1806	50	16792	2.97533	0.655676	0.00260339	0.317806
GO:0007266	Rho protein signal transduction	16	0.868621	0.000163	6093, 393, 1147, 5175, 2768, 10672, 1012, 1072, 50650, 3984, 388, 387, 396, 1278, 604, 9475	1806	50	16792	2.97533	0.655676	0.00260339	0.317806
GO:2000378	negative regulation of reactive oxygen species metabolic process	10	0.542888	0.000165	1410, 596, 2539, 672, 3091, 8678, 664, 26574, 7020, 23410	1806	21	16792	4.42757	0.6618	0.00264069	0.323146
GO:0070932	histone H3 deacetylation	10	0.542888	0.000165	8864, 10013, 3065, 3066, 9759, 83933, 8841, 55869, 23411, 23410	1806	21	16792	4.42757	0.6618	0.00264069	0.323146
GO:0030520	intracellular estrogen receptor signaling pathway	10	0.542888	0.000165	10498, 6714, 23054, 6294, 8289, 2100, 2099, 79039, 112398, 5458	1806	21	16792	4.42757	0.6618	0.00264069	0.323146
GO:0097150	neuronal stem cell population maintenance	10	0.542888	0.000165	6657, 182, 2308, 2309, 3280, 4851, 5629, 2177, 1000, 79648	1806	21	16792	4.42757	0.6618	0.00264069	0.323146
GO:0030217	T cell differentiation	12	0.651466	0.000168	860, 3953, 1958, 6670, 3952, 6659, 3815, 3932, 23598, 5771, 57580, 3558	1806	30	16792	3.71916	0.668092	0.00267985	0.328734
GO:0044344	cellular response to fibroblast growth factor stimulus	12	0.651466	0.000168	6352, 7538, 3164, 10631, 960, 6997, 6591, 10765, 6422, 4609, 3576, 8692	1806	30	16792	3.71916	0.668092	0.00267985	0.328734
GO:0071773	cellular response to BMP stimulus	12	0.651466	0.000168	659, 860, 10653, 6692, 657, 2625, 4089, 652, 650, 655, 6422, 654	1806	30	16792	3.71916	0.668092	0.00267985	0.328734
GO:2000778	positive regulation of interleukin-6 secretion	9	0.488599	0.000175	7494, 7291, 2149, 3146, 29108, 3556, 3553, 2150, 8692	1806	17	16792	4.92242	0.681689	0.00277461	0.341181
GO:0030224	monocyte differentiation	9	0.488599	0.000175	1437, 3725, 1436, 7422, 6670, 652, 3428, 5468, 5469	1806	17	16792	4.92242	0.681689	0.00277461	0.341181
GO:0002076	osteoblast development	9	0.488599	0.000175	860, 6469, 5745, 5744, 4088, 9759, 2736, 3727, 4488	1806	17	16792	4.92242	0.681689	0.00277461	0.341181
GO:0042325	regulation of phosphorylation	9	0.488599	0.000175	3985, 580, 5884, 100133941, 3565, 3551, 2022, 81706, 655	1806	17	16792	4.92242	0.681689	0.00277461	0.341181
GO:1901216	positive regulation of neuron death	9	0.488599	0.000175	1616, 1191, 2002, 2932, 572, 25, 54541, 142, 2475	1806	17	16792	4.92242	0.681689	0.00277461	0.341181
GO:0048568	embryonic organ development	9	0.488599	0.000175	2067, 657, 5426, 2263, 7477, 2737, 5727, 53615, 79728	1806	17	16792	4.92242	0.681689	0.00277461	0.341181
GO:0048514	blood vessel morphogenesis	9	0.488599	0.000175	2697, 6850, 7026, 3397, 2321, 2324, 1545, 6654, 1000	1806	17	16792	4.92242	0.681689	0.00277461	0.341181
GO:0044849	estrous cycle	9	0.488599	0.000175	9612, 8648, 1958, 301, 4316, 5021, 2113, 5111, 2796	1806	17	16792	4.92242	0.681689	0.00277461	0.341181
GO:0002407	dendritic cell chemotaxis	9	0.488599	0.000175	6352, 1234, 6366, 1236, 3146, 729230, 7852, 3579, 5294	1806	17	16792	4.92242	0.681689	0.00277461	0.341181
GO:0030501	positive regulation of bone mineralization	13	0.705755	0.00018	659, 9365, 657, 652, 650, 655, 7480, 654, 7020, 7040, 54361, 4088, 7043	1806	35	16792	3.4535	0.692047	0.00284777	0.351023
GO:0032868	response to insulin	19	1.03149	0.000181	133, 1958, 5970, 8743, 847, 5350, 2475, 5465, 6198, 2887, 7248, 3485, 3952, 3667, 5315, 3586, 3636, 3569, 23411	1806	67	16792	2.63672	0.694464	0.00285988	0.353368
GO:0045444	fat cell differentiation	20	1.08578	0.000191	81029, 595, 2308, 2033, 2932, 8091, 8651, 208, 5469, 1050, 3164, 2876, 1052, 4929, 1386, 3400, 6720, 9314, 6041, 6934	1806	73	16792	2.54737	0.713257	0.00300552	0.372251
GO:0007062	sister chromatid cohesion	25	1.35722	0.000191	8243, 332, 10403, 55869, 79902, 23421, 378708, 5347, 5885, 701, 9793, 5889, 55143, 4361, 699, 81930, 64105, 1063, 151648, 57082, 9212, 55294, 23047, 11331, 4085	1806	103	16792	2.25677	0.7145	0.00300871	0.373543
GO:0040014	regulation of multicellular organism growth	11	0.597177	0.000211	5290, 6647, 6774, 5781, 2263, 6777, 6776, 2690, 3479, 5617, 80351	1806	26	16792	3.93373	0.748742	0.00330693	0.411537
GO:0003149	membranous septum morphogenesis	7	0.380022	0.000219	7042, 8321, 2263, 2535, 3398, 652, 7048	1806	10	16792	6.50853	0.762068	0.00342897	0.42774
GO:0003184	pulmonary valve morphogenesis	7	0.380022	0.000219	7042, 182, 4853, 4851, 652, 23462, 23493	1806	10	16792	6.50853	0.762068	0.00342897	0.42774
GO:0045793	positive regulation of cell size	7	0.380022	0.000219	9821, 5979, 3320, 23028, 1019, 3326, 1906	1806	10	16792	6.50853	0.762068	0.00342897	0.42774
GO:0060484	lung-associated mesenchyme development	7	0.380022	0.000219	5754, 3202, 6469, 2263, 2254, 1499, 2260	1806	10	16792	6.50853	0.762068	0.00342897	0.42774
GO:1902237	positive regulation of endoplasmic reticulum stress-induced intrinsic apoptotic signaling pathway	7	0.380022	0.000219	27113, 1649, 10018, 5771, 23411, 666, 5366	1806	10	16792	6.50853	0.762068	0.00342897	0.42774
GO:0033148	positive regulation of intracellular estrogen receptor signaling pathway	7	0.380022	0.000219	1655, 367, 3169, 5058, 6502, 142, 5469	1806	10	16792	6.50853	0.762068	0.00342897	0.42774
GO:0010944	negative regulation of transcription by competitive promoter binding	7	0.380022	0.000219	1602, 10459, 4582, 5245, 1385, 4092, 7020	1806	10	16792	6.50853	0.762068	0.00342897	0.42774
GO:0043200	response to amino acid	12	0.651466	0.000236	2950, 1147, 5970, 4524, 1490, 572, 1027, 3569, 1906, 836, 3383, 2475	1806	31	16792	3.59919	0.786603	0.00367962	0.460088
GO:0001503	ossification	21	1.14007	0.000236	7291, 860, 596, 4318, 864, 1956, 1009, 655, 3381, 6678, 2296, 3481, 6696, 8792, 6670, 1490, 7067, 4921, 6662, 8600, 9770	1806	80	16792	2.4407	0.786835	0.00367344	0.46041
GO:0032024	positive regulation of insulin secretion	14	0.760043	0.000239	2645, 5106, 6659, 8660, 5467, 5715, 3717, 2697, 8431, 572, 2852, 5581, 6934, 23410	1806	41	16792	3.17489	0.790691	0.00370793	0.465835
GO:0010870	positive regulation of receptor biosynthetic process	6	0.325733	0.000249	3202, 10013, 3091, 3065, 3066, 1906	1806	7	16792	7.96963	0.804265	0.00385746	0.485758
GO:0060740	prostate gland epithelium morphogenesis	6	0.325733	0.000249	367, 4851, 5916, 3400, 3371, 3169	1806	7	16792	7.96963	0.804265	0.00385746	0.485758
GO:0060687	regulation of branching involved in prostate gland morphogenesis	6	0.325733	0.000249	2263, 652, 6256, 2099, 655, 6422	1806	7	16792	7.96963	0.804265	0.00385746	0.485758
GO:0051000	positive regulation of nitric-oxide synthase activity	10	0.542888	0.000253	7014, 7015, 801, 186, 3091, 3845, 2185, 3630, 2099, 207	1806	22	16792	4.22632	0.80994	0.00391763	0.494499
GO:0000717	nucleotide-excision repair, DNA duplex unwinding	10	0.542888	0.000253	2966, 2068, 2965, 8451, 9978, 1643, 7508, 142, 1642, 2967	1806	22	16792	4.22632	0.80994	0.00391763	0.494499
GO:0010719	negative regulation of epithelial to mesenchymal transition	10	0.542888	0.000253	153090, 55223, 5515, 10459, 3169, 51094, 6422, 4092, 3249, 1942	1806	22	16792	4.22632	0.80994	0.00391763	0.494499
GO:0090103	cochlea morphogenesis	10	0.542888	0.000253	5754, 1856, 2535, 2736, 6495, 5879, 7474, 6935, 6662, 3249	1806	22	16792	4.22632	0.80994	0.00391763	0.494499
GO:0032465	regulation of cytokinesis	10	0.542888	0.000253	1263, 5300, 675, 57026, 30849, 801, 8678, 28964, 9738, 6790	1806	22	16792	4.22632	0.80994	0.00391763	0.494499
GO:0006469	negative regulation of protein kinase activity	24	1.30293	0.00027	2810, 4040, 7249, 634, 5170, 1029, 2776, 25937, 5925, 8651, 3611, 64754, 207, 3315, 4616, 11315, 8835, 2950, 1647, 84335, 1634, 9021, 3569, 57761	1806	99	16792	2.25404	0.829546	0.00416416	0.526838
GO:0035690	cellular response to drug	19	1.03149	0.00027	5142, 2621, 11200, 673, 4843, 1956, 9370, 3326, 7157, 1906, 10919, 4824, 6351, 4830, 26291, 3553, 4502, 4780, 4609	1806	69	16792	2.56029	0.829758	0.0041573	0.527209
GO:0040029	regulation of gene expression, epigenetic	8	0.434311	0.000284	7022, 10664, 2876, 9112, 10013, 9759, 3428, 6996	1806	14	16792	5.31308	0.844456	0.00435861	0.554019
GO:0060065	uterus development	8	0.434311	0.000284	7042, 6714, 3205, 2625, 3206, 4089, 2099, 7474	1806	14	16792	5.31308	0.844456	0.00435861	0.554019
GO:2000147	positive regulation of cell motility	8	0.434311	0.000284	1436, 4072, 7291, 9423, 6366, 1236, 1366, 208	1806	14	16792	5.31308	0.844456	0.00435861	0.554019
GO:1902230	negative regulation of intrinsic apoptotic signaling pathway in response to DNA damage	8	0.434311	0.000284	1032, 6387, 598, 1191, 6591, 6615, 57805, 57007	1806	14	16792	5.31308	0.844456	0.00435861	0.554019
GO:0060324	face development	9	0.488599	0.000285	6722, 673, 5894, 5916, 5604, 5595, 5914, 7474, 5594	1806	18	16792	4.64895	0.845398	0.00436259	0.555823
GO:0034199	activation of protein kinase A activity	9	0.488599	0.000285	109, 5576, 108, 107, 111, 5575, 5566, 5567, 5568	1806	18	16792	4.64895	0.845398	0.00436259	0.555823
GO:0048384	retinoic acid receptor signaling pathway	9	0.488599	0.000285	5915, 6672, 5916, 2104, 5914, 6258, 5371, 6256, 81	1806	18	16792	4.64895	0.845398	0.00436259	0.555823
GO:0031532	actin cytoskeleton reorganization	15	0.814332	0.00029	5754, 2017, 301, 6464, 2316, 3815, 1901, 5058, 2241, 7430, 1525, 5590, 387, 84168, 2059	1806	47	16792	2.96741	0.850416	0.00442917	0.565619
GO:0006606	protein import into nucleus	17	0.92291	0.000293	1434, 6774, 2923, 3836, 3839, 3838, 3621, 7249, 2254, 23633, 5901, 79902, 1072, 4927, 9972, 8480, 10762	1806	58	16792	2.72525	0.853254	0.00446332	0.571305
GO:0035987	endodermal cell differentiation	11	0.597177	0.000303	3685, 3676, 4313, 4318, 3678, 2335, 8091, 3693, 3909, 4323, 3624	1806	27	16792	3.78803	0.862457	0.0046029	0.590529
GO:0010800	positive regulation of peptidyl-threonine phosphorylation	11	0.597177	0.000303	7040, 8312, 801, 5347, 2932, 8877, 1950, 655, 1116, 7474, 5594	1806	27	16792	3.78803	0.862457	0.0046029	0.590529
GO:0031069	hair follicle morphogenesis	11	0.597177	0.000303	7042, 596, 6469, 4851, 2263, 8626, 3488, 94234, 6615, 998, 1499	1806	27	16792	3.78803	0.862457	0.0046029	0.590529
GO:0070979	protein K11-linked ubiquitination	11	0.597177	0.000303	996, 10393, 64682, 7332, 11065, 51343, 6047, 7323, 51434, 246184, 29945	1806	27	16792	3.78803	0.862457	0.0046029	0.590529
GO:0048863	stem cell differentiation	11	0.597177	0.000303	22823, 860, 4072, 4303, 3976, 3815, 8091, 4487, 79727, 2118, 4488	1806	27	16792	3.78803	0.862457	0.0046029	0.590529
GO:0045907	positive regulation of vasoconstriction	12	0.651466	0.000324	2697, 2149, 5743, 1956, 5021, 554, 857, 25, 552, 553, 207, 3383	1806	32	16792	3.48671	0.880794	0.00492265	0.632985
GO:0006270	DNA replication initiation	12	0.651466	0.000324	4998, 5000, 55388, 9134, 11073, 990, 5426, 5422, 5558, 29935, 898, 4171	1806	32	16792	3.48671	0.880794	0.00492265	0.632985
GO:0051898	negative regulation of protein kinase B signaling	13	0.705755	0.000325	23239, 5728, 5795, 9368, 1969, 7249, 10399, 8692, 409, 1649, 9314, 2852, 23411	1806	37	16792	3.26683	0.881433	0.00492366	0.63458
GO:0032467	positive regulation of cytokinesis	13	0.705755	0.000325	1894, 29127, 9928, 10755, 9212, 994, 387, 990, 8452, 9493, 5586, 998, 5581	1806	37	16792	3.26683	0.881433	0.00492366	0.63458
GO:0071398	cellular response to fatty acid	10	0.542888	0.000377	6714, 1869, 4830, 4831, 6720, 7520, 891, 9971, 1385, 1906	1806	23	16792	4.04256	0.915341	0.00568613	0.734459
GO:0007257	activation of JUN kinase activity	13	0.705755	0.000429	153090, 1616, 6416, 6850, 2549, 8312, 7477, 2074, 4296, 79444, 7474, 9043, 8600	1806	38	16792	3.18086	0.940076	0.00646444	0.836815
GO:0046325	negative regulation of glucose import	7	0.380022	0.000438	2887, 3952, 51548, 7124, 2931, 4609, 8682	1806	11	16792	5.91684	0.943375	0.00657896	0.853579
GO:0032206	positive regulation of telomere maintenance	7	0.380022	0.000438	7014, 4361, 4683, 51548, 26277, 10111, 5371	1806	11	16792	5.91684	0.943375	0.00657896	0.853579
GO:0008210	estrogen metabolic process	7	0.380022	0.000438	6783, 6817, 3292, 1312, 25976, 1545, 54658	1806	11	16792	5.91684	0.943375	0.00657896	0.853579
GO:0045820	negative regulation of glycolytic process	7	0.380022	0.000438	5465, 6774, 10891, 863, 51548, 9759, 54541	1806	11	16792	5.91684	0.943375	0.00657896	0.853579
GO:0031065	positive regulation of histone deacetylation	7	0.380022	0.000438	1487, 7040, 6720, 10270, 5371, 604, 7157	1806	11	16792	5.91684	0.943375	0.00657896	0.853579
GO:0048333	mesodermal cell differentiation	7	0.380022	0.000438	3688, 3673, 2263, 8091, 3690, 3691, 3624	1806	11	16792	5.91684	0.943375	0.00657896	0.853579
GO:0003181	atrioventricular valve morphogenesis	7	0.380022	0.000438	659, 7042, 3491, 4851, 4193, 7048, 650	1806	11	16792	5.91684	0.943375	0.00657896	0.853579
GO:0060445	branching involved in salivary gland morphogenesis	7	0.380022	0.000438	6469, 7052, 2263, 2253, 655, 3569, 2260	1806	11	16792	5.91684	0.943375	0.00657896	0.853579
GO:0060765	regulation of androgen receptor signaling pathway	7	0.380022	0.000438	11315, 409, 9667, 3275, 2033, 1655, 10013	1806	11	16792	5.91684	0.943375	0.00657896	0.853579
GO:0050732	negative regulation of peptidyl-tyrosine phosphorylation	7	0.380022	0.000438	5590, 10507, 4908, 5777, 6422, 5580, 6690	1806	11	16792	5.91684	0.943375	0.00657896	0.853579
GO:0048715	negative regulation of oligodendrocyte differentiation	7	0.380022	0.000438	3280, 1745, 4851, 3400, 3398, 1746, 1499	1806	11	16792	5.91684	0.943375	0.00657896	0.853579
GO:0030857	negative regulation of epithelial cell differentiation	7	0.380022	0.000438	10413, 595, 3458, 857, 6926, 6935, 6662	1806	11	16792	5.91684	0.943375	0.00657896	0.853579
GO:0031571	mitotic G1 DNA damage checkpoint	7	0.380022	0.000438	595, 79791, 1017, 8626, 7161, 6118, 7157	1806	11	16792	5.91684	0.943375	0.00657896	0.853579
GO:0015758	glucose transport	12	0.651466	0.00044	1909, 2645, 2688, 673, 2538, 6518, 3630, 6514, 5467, 207, 1906, 6513	1806	33	16792	3.38105	0.94405	0.00659124	0.857128
GO:0002088	lens development in camera-type eye	12	0.651466	0.00044	2697, 1410, 90780, 2625, 5629, 7048, 1019, 7046, 7472, 7482, 7474, 5469	1806	33	16792	3.38105	0.94405	0.00659124	0.857128
GO:0043523	regulation of neuron apoptotic process	9	0.488599	0.000446	11315, 2539, 2625, 2876, 84335, 8626, 112398, 112399, 9928	1806	19	16792	4.40427	0.946184	0.00666462	0.86864
GO:1990138	neuron projection extension	9	0.488599	0.000446	5590, 10631, 8826, 7074, 214, 5361, 23028, 780, 6790	1806	19	16792	4.40427	0.946184	0.00666462	0.86864
GO:0045862	positive regulation of proteolysis	9	0.488599	0.000446	54998, 841, 8772, 5347, 8945, 3066, 572, 2264, 578	1806	19	16792	4.40427	0.946184	0.00666462	0.86864
GO:0042276	error-prone translesion synthesis	9	0.488599	0.000446	11201, 10459, 5981, 6117, 5980, 6119, 5983, 5111, 6118	1806	19	16792	4.40427	0.946184	0.00666462	0.86864
GO:0032332	positive regulation of chondrocyte differentiation	9	0.488599	0.000446	860, 55553, 7704, 5970, 4088, 4017, 2737, 654, 6662	1806	19	16792	4.40427	0.946184	0.00666462	0.86864
GO:0046827	positive regulation of protein export from nucleus	9	0.488599	0.000446	2621, 10411, 2810, 5566, 2932, 4193, 3553, 7157, 6934	1806	19	16792	4.40427	0.946184	0.00666462	0.86864
GO:0007254	JNK cascade	15	0.814332	0.000466	5601, 5602, 5599, 10044, 9459, 7124, 4296, 6885, 1852, 6416, 2874, 1399, 2257, 10454, 4920	1806	49	16792	2.84629	0.952969	0.00695503	0.908515
GO:0035914	skeletal muscle cell differentiation	15	0.814332	0.000466	89780, 688, 7832, 1958, 4851, 10362, 5925, 10370, 3164, 467, 26471, 607, 5325, 2353, 4654	1806	49	16792	2.84629	0.952969	0.00695503	0.908515
GO:0048714	positive regulation of oligodendrocyte differentiation	8	0.434311	0.000483	6469, 6009, 3065, 7852, 3066, 7161, 5468, 2475	1806	15	16792	4.95888	0.957836	0.00718631	0.940826
GO:0045582	positive regulation of T cell differentiation	8	0.434311	0.000483	7494, 2625, 146850, 5896, 3565, 572, 3559, 972	1806	15	16792	4.95888	0.957836	0.00718631	0.940826
GO:0000729	DNA double-strand break processing	8	0.434311	0.000483	4361, 580, 672, 4683, 472, 10111, 5932, 641	1806	15	16792	4.95888	0.957836	0.00718631	0.940826
GO:0043277	apoptotic cell clearance	8	0.434311	0.000483	2621, 3685, 7052, 558, 3146, 4035, 5914, 948	1806	15	16792	4.95888	0.957836	0.00718631	0.940826
GO:0045445	myoblast differentiation	8	0.434311	0.000483	3956, 182, 6469, 6300, 3156, 3479, 5925, 9794	1806	15	16792	4.95888	0.957836	0.00718631	0.940826
GO:0008631	intrinsic apoptotic signaling pathway in response to oxidative stress	8	0.434311	0.000483	56616, 596, 6648, 2876, 5371, 1545, 5580, 3717	1806	15	16792	4.95888	0.957836	0.00718631	0.940826
GO:0043149	stress fiber assembly	8	0.434311	0.000483	6722, 408, 6714, 3688, 387, 8452, 2185, 3693	1806	15	16792	4.95888	0.957836	0.00718631	0.940826
GO:0010977	negative regulation of neuron projection development	14	0.760043	0.000517	5793, 89780, 7025, 5589, 4035, 2932, 1902, 4193, 7431, 3956, 152559, 3066, 4804, 1630	1806	44	16792	2.95842	0.966267	0.00767329	1.00678
GO:0045742	positive regulation of epidermal growth factor receptor signaling pathway	10	0.542888	0.000545	5753, 84632, 10551, 4318, 356, 867, 207, 5329, 6654, 2852	1806	24	16792	3.87412	0.972026	0.00807716	1.0621
GO:0007223	Wnt signaling pathway, calcium modulating pathway	13	0.705755	0.00056	5330, 7855, 5331, 801, 6885, 7474, 1499, 8323, 51176, 2535, 4920, 4772, 6934	1806	39	16792	3.0993	0.974585	0.0082742	1.09043
GO:0050796	regulation of insulin secretion	18	0.977199	0.000562	2645, 8864, 10411, 5578, 4843, 3708, 3709, 775, 7124, 6514, 6513, 4544, 6352, 3458, 4082, 3172, 3952, 3553	1806	67	16792	2.49794	0.974855	0.00827953	1.09359
GO:0019827	stem cell population maintenance	15	0.814332	0.000584	8243, 22823, 657, 2249, 79923, 3976, 4853, 1977, 3815, 9314, 80306, 9412, 6926, 79727, 1499	1806	50	16792	2.78937	0.978319	0.00859192	1.13734
GO:0001932	regulation of protein phosphorylation	12	0.651466	0.000587	2146, 5747, 440193, 55704, 5888, 2335, 9021, 5371, 8651, 5294, 2241, 3364	1806	34	16792	3.28161	0.978774	0.00861996	1.1436
GO:0048286	lung alveolus development	12	0.651466	0.000587	659, 3202, 54206, 93986, 10630, 3976, 2263, 652, 3488, 2324, 7043, 1907	1806	34	16792	3.28161	0.978774	0.00861996	1.1436
GO:0042149	cellular response to glucose starvation	11	0.597177	0.000588	7494, 596, 30849, 5562, 8678, 3428, 3309, 4780, 7157, 6513, 5366	1806	29	16792	3.52679	0.978788	0.00860224	1.1438
GO:0034115	negative regulation of heterotypic cell-cell adhesion	6	0.325733	0.000604	9370, 9314, 5607, 5598, 3586, 3557	1806	8	16792	6.97342	0.981004	0.00882781	1.17637
GO:0022612	gland morphogenesis	6	0.325733	0.000604	7430, 4478, 596, 9368, 2263, 5324	1806	8	16792	6.97342	0.981004	0.00882781	1.17637
GO:0043497	regulation of protein heterodimerization activity	6	0.325733	0.000604	153090, 596, 3084, 581, 578, 998	1806	8	16792	6.97342	0.981004	0.00882781	1.17637
GO:0033129	positive regulation of histone phosphorylation	6	0.325733	0.000604	472, 5595, 8986, 891, 3553, 1025	1806	8	16792	6.97342	0.981004	0.00882781	1.17637
GO:0071316	cellular response to nicotine	6	0.325733	0.000604	5970, 7124, 572, 4790, 4914, 4487	1806	8	16792	6.97342	0.981004	0.00882781	1.17637
GO:1903896	positive regulation of IRE1-mediated unfolded protein response	6	0.325733	0.000604	153090, 10551, 27113, 581, 10018, 578	1806	8	16792	6.97342	0.981004	0.00882781	1.17637
GO:0035234	ectopic germ cell programmed cell death	6	0.325733	0.000604	4254, 581, 3815, 3553, 5591, 835	1806	8	16792	6.97342	0.981004	0.00882781	1.17637
GO:0042119	neutrophil activation	6	0.325733	0.000604	6352, 3579, 2150, 57580, 5580, 3576	1806	8	16792	6.97342	0.981004	0.00882781	1.17637
GO:0070723	response to cholesterol	6	0.325733	0.000604	7040, 1234, 7048, 6348, 7046, 4087	1806	8	16792	6.97342	0.981004	0.00882781	1.17637
GO:0033629	negative regulation of cell adhesion mediated by integrin	6	0.325733	0.000604	5140, 5781, 4582, 6591, 1545, 5054	1806	8	16792	6.97342	0.981004	0.00882781	1.17637
GO:0045348	positive regulation of MHC class II biosynthetic process	6	0.325733	0.000604	7494, 3458, 7099, 3565, 3586, 23411	1806	8	16792	6.97342	0.981004	0.00882781	1.17637
GO:0001955	blood vessel maturation	6	0.325733	0.000604	1003, 26057, 4313, 1649, 1901, 8434	1806	8	16792	6.97342	0.981004	0.00882781	1.17637
GO:0060736	prostate gland growth	6	0.325733	0.000604	5728, 5618, 367, 1588, 5324, 5660	1806	8	16792	6.97342	0.981004	0.00882781	1.17637
GO:0032872	regulation of stress-activated MAPK cascade	6	0.325733	0.000604	2950, 5605, 5604, 5595, 5052, 5594	1806	8	16792	6.97342	0.981004	0.00882781	1.17637
GO:0006975	DNA damage induced protein phosphorylation	6	0.325733	0.000604	11200, 6300, 472, 5595, 1111, 25	1806	8	16792	6.97342	0.981004	0.00882781	1.17637
GO:2000774	positive regulation of cellular senescence	6	0.325733	0.000604	5074, 1029, 3845, 8091, 3159, 23411	1806	8	16792	6.97342	0.981004	0.00882781	1.17637
GO:0033591	response to L-ascorbic acid	5	0.271444	0.000608	3673, 2950, 6648, 847, 6678	1806	5	16792	9.2979	0.981502	0.00886687	1.18419
GO:0071681	cellular response to indole-3-methanol	5	0.271444	0.000608	672, 3728, 1495, 999, 1499	1806	5	16792	9.2979	0.981502	0.00886687	1.18419
GO:0070242	thymocyte apoptotic process	5	0.271444	0.000608	1676, 581, 10018, 578, 2737	1806	5	16792	9.2979	0.981502	0.00886687	1.18419
GO:0060744	mammary gland branching involved in thelarche	5	0.271444	0.000608	7040, 374, 11331, 7474, 5469	1806	5	16792	9.2979	0.981502	0.00886687	1.18419
GO:0022614	membrane to membrane docking	5	0.271444	0.000608	6093, 7430, 4478, 7412, 3383	1806	5	16792	9.2979	0.981502	0.00886687	1.18419
GO:0010715	regulation of extracellular matrix disassembly	5	0.271444	0.000608	4035, 2113, 2264, 4921, 780	1806	5	16792	9.2979	0.981502	0.00886687	1.18419
GO:0033600	negative regulation of mammary gland epithelial cell proliferation	5	0.271444	0.000608	675, 2625, 6091, 11331, 2118	1806	5	16792	9.2979	0.981502	0.00886687	1.18419
GO:0043570	maintenance of DNA repeat elements	5	0.271444	0.000608	8313, 4436, 2956, 4437, 6934	1806	5	16792	9.2979	0.981502	0.00886687	1.18419
GO:0034349	glial cell apoptotic process	5	0.271444	0.000608	842, 637, 317, 5925, 836	1806	5	16792	9.2979	0.981502	0.00886687	1.18419
GO:0070345	negative regulation of fat cell proliferation	5	0.271444	0.000608	8864, 1869, 2624, 7027, 1871	1806	5	16792	9.2979	0.981502	0.00886687	1.18419
GO:0060603	mammary gland duct morphogenesis	5	0.271444	0.000608	1436, 9423, 23513, 2736, 5727	1806	5	16792	9.2979	0.981502	0.00886687	1.18419
GO:0021766	hippocampus development	16	0.868621	0.000632	2146, 6722, 8851, 89780, 1745, 7515, 2932, 5914, 1746, 2737, 836, 9928, 8648, 7248, 4830, 3400	1806	56	16792	2.65654	0.984116	0.00918356	1.22914
GO:0030838	positive regulation of actin filament polymerization	14	0.760043	0.000656	2017, 382, 2241, 3383, 2475, 64223, 1236, 6366, 2885, 29108, 2185, 5879, 5216, 5581	1806	45	16792	2.89268	0.986474	0.00951695	1.27651
GO:0001764	neuron migration	24	1.30293	0.000659	2621, 6722, 7291, 8851, 5747, 9423, 2625, 7026, 2624, 581, 54541, 57591, 2260, 1499, 2697, 6387, 8829, 3320, 4929, 558, 5308, 2534, 4915, 1630	1806	105	16792	2.12523	0.986737	0.00953907	1.28229
GO:0000902	cell morphogenesis	17	0.92291	0.000661	1894, 10413, 1191, 1432, 3084, 3082, 7428, 7478, 7473, 4487, 5469, 7042, 6789, 10630, 7421, 55553, 604	1806	62	16792	2.54942	0.986902	0.00954549	1.28598
GO:0071157	negative regulation of cell cycle arrest	9	0.488599	0.000673	595, 4282, 11200, 4194, 4193, 1019, 11186, 1025, 2852	1806	20	16792	4.18405	0.987897	0.00969734	1.30928
GO:0010508	positive regulation of autophagy	13	0.705755	0.000723	7494, 148022, 2308, 8678, 6794, 664, 92140, 5291, 3458, 94241, 5562, 1634, 572	1806	40	16792	3.02182	0.991256	0.0103849	1.40501
GO:0071277	cellular response to calcium ion	15	0.814332	0.000727	1894, 3725, 10235, 673, 2354, 1906, 3727, 7474, 3726, 29904, 8826, 8644, 3756, 107, 2353	1806	51	16792	2.73468	0.991485	0.0104198	1.41281
GO:2000134	negative regulation of G1/S transition of mitotic cell cycle	10	0.542888	0.000772	2146, 5728, 3275, 596, 10217, 6597, 29117, 5925, 10457, 1026	1806	25	16792	3.71916	0.993654	0.011035	1.49931
GO:1901800	positive regulation of proteasomal protein catabolic process	8	0.434311	0.000779	153090, 7494, 55294, 5706, 5704, 5702, 5700, 5701	1806	16	16792	4.64895	0.993958	0.0111174	1.51377
GO:0010744	positive regulation of macrophage derived foam cell differentiation	8	0.434311	0.000779	1437, 5601, 1435, 5320, 3606, 4790, 5583, 948	1806	16	16792	4.64895	0.993958	0.0111174	1.51377
GO:0061036	positive regulation of cartilage development	8	0.434311	0.000779	659, 3491, 55553, 7704, 652, 650, 7474, 6662	1806	16	16792	4.64895	0.993958	0.0111174	1.51377
GO:0010832	negative regulation of myotube differentiation	8	0.434311	0.000779	7494, 4851, 1048, 3065, 627, 9759, 8841, 1482	1806	16	16792	4.64895	0.993958	0.0111174	1.51377
GO:0031000	response to caffeine	7	0.380022	0.000796	2280, 5562, 3065, 3066, 5468, 3569, 1789	1806	12	16792	5.42377	0.994602	0.0113362	1.54686
GO:0021846	cell proliferation in forebrain	7	0.380022	0.000796	89780, 7476, 6240, 2253, 8091, 9928, 2173	1806	12	16792	5.42377	0.994602	0.0113362	1.54686
GO:0071498	cellular response to fluid shear stress	7	0.380022	0.000796	7494, 6714, 5743, 9788, 2185, 8841, 4780	1806	12	16792	5.42377	0.994602	0.0113362	1.54686
GO:0050678	regulation of epithelial cell proliferation	7	0.380022	0.000796	1910, 4070, 3280, 4088, 6495, 5268, 3150	1806	12	16792	5.42377	0.994602	0.0113362	1.54686
GO:0044319	wound healing, spreading of cells	7	0.380022	0.000796	389, 3491, 387, 2316, 2909, 634, 780	1806	12	16792	5.42377	0.994602	0.0113362	1.54686
GO:0043517	positive regulation of DNA damage response, signal transduction by p53 class mediator	7	0.380022	0.000796	1655, 545, 472, 1029, 3090, 4487, 5366	1806	12	16792	5.42377	0.994602	0.0113362	1.54686
GO:0035413	positive regulation of catenin import into nucleus	7	0.380022	0.000796	25805, 89780, 1956, 5460, 4088, 1950, 51366	1806	12	16792	5.42377	0.994602	0.0113362	1.54686
GO:0007252	I-kappaB phosphorylation	7	0.380022	0.000796	153090, 1147, 7099, 9641, 54106, 3551, 6885	1806	12	16792	5.42377	0.994602	0.0113362	1.54686
GO:0090004	positive regulation of establishment of protein localization to plasma membrane	11	0.597177	0.000797	7430, 10551, 3688, 3458, 1969, 5170, 5584, 382, 5295, 207, 2852	1806	30	16792	3.40923	0.99464	0.011327	1.54896
GO:0007281	germ cell development	11	0.597177	0.000797	6198, 598, 581, 4436, 5914, 652, 285, 7490, 207, 79727, 2475	1806	30	16792	3.40923	0.99464	0.011327	1.54896
GO:0042472	inner ear morphogenesis	15	0.814332	0.000897	89780, 7471, 9423, 10253, 2625, 2624, 2263, 2254, 2260, 7020, 8323, 4920, 6495, 7545, 2048	1806	52	16792	2.68209	0.997223	0.0127146	1.74201
GO:0051209	release of sequestered calcium ion into cytosol	13	0.705755	0.000923	2149, 3708, 3709, 3352, 2280, 27113, 6366, 1236, 5336, 2247, 1649, 3932, 5581	1806	41	16792	2.94811	0.997651	0.0130461	1.79117
GO:0031397	negative regulation of protein ubiquitination	13	0.705755	0.000923	11315, 409, 408, 8864, 6659, 2534, 23551, 857, 4092, 55869, 706, 5581, 2475	1806	41	16792	2.94811	0.997651	0.0130461	1.79117
GO:0044255	cellular lipid metabolic process	13	0.705755	0.000923	5465, 10499, 23309, 9612, 10498, 9611, 8648, 23054, 1387, 79718, 6256, 8841, 5469	1806	41	16792	2.94811	0.997651	0.0130461	1.79117
GO:0051259	protein oligomerization	16	0.868621	0.000941	1856, 54680, 6548, 7010, 581, 858, 666, 641, 2697, 4831, 367, 26747, 10155, 267, 8996, 10125	1806	58	16792	2.56494	0.997912	0.0132698	1.82572
GO:0030216	keratinocyte differentiation	19	1.03149	0.000947	10413, 301, 6278, 1969, 26524, 4851, 5604, 8626, 8754, 7474, 836, 5469, 2069, 182, 6789, 9113, 8644, 6768, 7251	1806	76	16792	2.32447	0.997992	0.0133247	1.83718
GO:0048844	artery morphogenesis	9	0.488599	0.000986	2296, 4854, 7422, 8829, 3280, 57178, 2022, 7046, 4092	1806	21	16792	3.98481	0.998442	0.0138356	1.91152
GO:0006471	protein ADP-ribosylation	9	0.488599	0.000986	84875, 8658, 3978, 51548, 80351, 25976, 142, 23411, 23410	1806	21	16792	3.98481	0.998442	0.0138356	1.91152
GO:0045987	positive regulation of smooth muscle contraction	9	0.488599	0.000986	2017, 6722, 6869, 3673, 2149, 5743, 8877, 1906, 1907	1806	21	16792	3.98481	0.998442	0.0138356	1.91152
GO:0042346	positive regulation of NF-kappaB import into nucleus	9	0.488599	0.000986	387, 7099, 5743, 3606, 7124, 54106, 8877, 3553, 8809	1806	21	16792	3.98481	0.998442	0.0138356	1.91152
GO:0019985	translesion synthesis	12	0.651466	0.00100805	11201, 5424, 5425, 7706, 5981, 6117, 5980, 7415, 6119, 5983, 5111, 6118	1806	36	16792	3.0993	0.998656	0.0141189	1.95471
GO:0071230	cellular response to amino acid stimulus	14	0.760043	0.00103075	7494, 4313, 598, 1956, 7124, 56034, 10542, 8651, 1786, 80310, 1051, 1278, 4915, 6935	1806	47	16792	2.76959	0.998842	0.014404	1.99832
GO:0030513	positive regulation of BMP signaling pathway	11	0.597177	0.0010647	659, 3491, 3280, 4851, 4089, 652, 2022, 3611, 4487, 4087, 4488	1806	31	16792	3.29925	0.999073	0.0148435	2.06349
GO:0032757	positive regulation of interleukin-8 production	10	0.542888	0.00106842	11315, 84632, 8772, 7099, 1649, 7124, 9370, 54106, 3553, 5054	1806	26	16792	3.57611	0.999096	0.0148634	2.07062
GO:0071897	DNA biosynthetic process	10	0.542888	0.00106842	7015, 5423, 27343, 3978, 5245, 1490, 7298, 5558, 1063, 3981	1806	26	16792	3.57611	0.999096	0.0148634	2.07062
GO:0061098	positive regulation of protein tyrosine kinase activity	10	0.542888	0.00106842	2621, 1436, 6352, 84632, 89780, 1856, 2065, 10006, 100133941, 2074	1806	26	16792	3.57611	0.999096	0.0148634	2.07062
GO:0045727	positive regulation of translation	15	0.814332	0.00110074	3673, 2064, 55124, 6659, 1019, 79727, 2475, 6198, 1994, 5595, 2185, 3569, 7057, 602, 5594	1806	53	16792	2.63148	0.999268	0.0152774	2.13262
GO:0040008	regulation of growth	15	0.814332	0.00110074	153090, 2621, 6464, 4739, 1877, 5008, 8091, 8651, 10481, 3458, 84312, 5515, 5518, 7048, 9021	1806	53	16792	2.63148	0.999268	0.0152774	2.13262
GO:0009411	response to UV	13	0.705755	0.00116745	2966, 1032, 5599, 5424, 5562, 2072, 2956, 1643, 2074, 5371, 57805, 3364, 5366	1806	42	16792	2.87792	0.999528	0.0161622	2.26049
GO:0090201	negative regulation of release of cytochrome c from mitochondria	8	0.434311	0.00120208	409, 2876, 598, 3082, 3479, 207, 8996, 5716	1806	17	16792	4.37548	0.999624	0.0166028	2.32678
GO:0032722	positive regulation of chemokine production	8	0.434311	0.00120208	3570, 6868, 7099, 7124, 3091, 54106, 5610, 3569	1806	17	16792	4.37548	0.999624	0.0166028	2.32678
GO:0001824	blastocyst development	8	0.434311	0.00120208	5460, 4751, 5704, 5702, 1999, 7046, 9412, 1603	1806	17	16792	4.37548	0.999624	0.0166028	2.32678
GO:0021537	telencephalon development	8	0.434311	0.00120208	3280, 5021, 652, 554, 5992, 650, 552, 2648	1806	17	16792	4.37548	0.999624	0.0166028	2.32678
GO:0071380	cellular response to prostaglandin E stimulus	8	0.434311	0.00120208	5732, 31, 5562, 10270, 5468, 6422, 207, 5581	1806	17	16792	4.37548	0.999624	0.0166028	2.32678
GO:2000114	regulation of establishment of cell polarity	8	0.434311	0.00120208	6093, 1003, 2625, 10399, 10193, 2185, 54828, 9475	1806	17	16792	4.37548	0.999624	0.0166028	2.32678
GO:0050860	negative regulation of T cell receptor signaling pathway	8	0.434311	0.00120208	7430, 5074, 5795, 634, 3958, 5777, 5771, 1845	1806	17	16792	4.37548	0.999624	0.0166028	2.32678
GO:0035567	non-canonical Wnt signaling pathway	8	0.434311	0.00120208	7855, 8321, 1856, 8323, 8325, 7476, 2535, 7474	1806	17	16792	4.37548	0.999624	0.0166028	2.32678
GO:0048663	neuron fate commitment	8	0.434311	0.00120208	7042, 6469, 4854, 3084, 4089, 3398, 652, 7046	1806	17	16792	4.37548	0.999624	0.0166028	2.32678
GO:0030154	cell differentiation	72	3.90879	0.00122811	117, 4661, 4855, 6598, 5894, 2002, 4851, 1045, 284, 3624, 4616, 9047, 388, 8878, 55502, 5325, 5777, 1482, 5228, 5583, 7545, 23705, 155465, 2122, 6839, 2321, 4192, 3716, 7031, 207, 3717, 10370, 4605, 405, 2885, 51129, 1490, 117581, 2114, 5598, 2118, 2119, 1435, 317, 2768, 10672, 2078, 25803, 10011, 51341, 7270, 7048, 8140, 10019, 1445, 7528, 2444, 27006, 1063, 2241, 6997, 5467, 7157, 10551, 10553,…	1806	462	16792	1.44902	0.999683	0.0169238	2.37659
GO:0070102	interleukin-6-mediated signaling pathway	6	0.325733	0.00123938	3570, 2549, 6774, 4089, 2241, 3569	1806	9	16792	6.1986	0.999706	0.0170422	2.39816
GO:0006473	protein acetylation	6	0.325733	0.00123938	8850, 2308, 51147, 1387, 2033, 26471	1806	9	16792	6.1986	0.999706	0.0170422	2.39816
GO:0008354	germ cell migration	6	0.325733	0.00123938	2296, 7040, 3688, 1525, 3815, 7046	1806	9	16792	6.1986	0.999706	0.0170422	2.39816
GO:0010224	response to UV-B	6	0.325733	0.00123938	596, 5970, 4436, 2074, 7508, 3150	1806	9	16792	6.1986	0.999706	0.0170422	2.39816
GO:2000146	negative regulation of cell motility	6	0.325733	0.00123938	2192, 10653, 5300, 4070, 2625, 1495	1806	9	16792	6.1986	0.999706	0.0170422	2.39816
GO:0061314	Notch signaling involved in heart development	6	0.325733	0.00123938	182, 4853, 4851, 23462, 6615, 23493	1806	9	16792	6.1986	0.999706	0.0170422	2.39816
GO:0007184	SMAD protein import into nucleus	6	0.325733	0.00123938	7042, 3725, 10140, 7040, 5371, 7043	1806	9	16792	6.1986	0.999706	0.0170422	2.39816
GO:0034333	adherens junction assembly	6	0.325733	0.00123938	204851, 80139, 7414, 3728, 4092, 1499	1806	9	16792	6.1986	0.999706	0.0170422	2.39816
GO:0032930	positive regulation of superoxide anion generation	6	0.325733	0.00123938	7040, 6647, 2950, 1956, 2150, 5580	1806	9	16792	6.1986	0.999706	0.0170422	2.39816
GO:2000810	regulation of bicellular tight junction assembly	6	0.325733	0.00123938	2697, 7855, 5566, 6591, 5583, 6615	1806	9	16792	6.1986	0.999706	0.0170422	2.39816
GO:0010907	positive regulation of glucose metabolic process	6	0.325733	0.00123938	6714, 3667, 8660, 207, 208, 5366	1806	9	16792	6.1986	0.999706	0.0170422	2.39816
GO:0009651	response to salt stress	6	0.325733	0.00123938	2056, 3320, 581, 7124, 624, 3326	1806	9	16792	6.1986	0.999706	0.0170422	2.39816
GO:0032464	positive regulation of protein homooligomerization	6	0.325733	0.00123938	355, 637, 27113, 638, 10399, 10018	1806	9	16792	6.1986	0.999706	0.0170422	2.39816
GO:0030071	regulation of mitotic metaphase/anaphase transition	6	0.325733	0.00123938	10393, 11065, 990, 5347, 246184, 29945	1806	9	16792	6.1986	0.999706	0.0170422	2.39816
GO:0048660	regulation of smooth muscle cell proliferation	6	0.325733	0.00123938	7520, 652, 2547, 5591, 1499, 6934	1806	9	16792	6.1986	0.999706	0.0170422	2.39816
GO:0010469	regulation of receptor activity	6	0.325733	0.00123938	5144, 5526, 10013, 5580, 5054, 5328	1806	9	16792	6.1986	0.999706	0.0170422	2.39816
GO:0048012	hepatocyte growth factor receptor signaling pathway	6	0.325733	0.00123938	8829, 3082, 9564, 4233, 4486, 3249	1806	9	16792	6.1986	0.999706	0.0170422	2.39816
GO:0048812	neuron projection morphogenesis	14	0.760043	0.00127652	153090, 2697, 2017, 4803, 1956, 23405, 23136, 7477, 4908, 5058, 7465, 3611, 655, 5364	1806	48	16792	2.71189	0.999769	0.017512	2.46918
GO:0030036	actin cytoskeleton organization	27	1.4658	0.00129064	2919, 9368, 3845, 10395, 1072, 3984, 387, 9322, 22808, 58480, 604, 6093, 5881, 6624, 5170, 25, 57591, 5901, 27, 23002, 10603, 6386, 9788, 10810, 5879, 998, 5216	1806	130	16792	1.9311	0.99979	0.0176672	2.49616
GO:0042130	negative regulation of T cell proliferation	12	0.651466	0.00129695	5074, 1051, 7040, 6469, 6385, 3620, 10457, 3586, 5777, 8654, 3559, 50943	1806	37	16792	3.01553	0.999798	0.0177158	2.50821
GO:0014032	neural crest cell development	7	0.380022	0.0013445	1909, 2296, 657, 3084, 6591, 1906, 6662	1806	13	16792	5.00656	0.999852	0.0183216	2.59903
GO:0043568	positive regulation of insulin-like growth factor receptor signaling pathway	7	0.380022	0.0013445	1001, 7471, 2688, 3486, 367, 3479, 3488	1806	13	16792	5.00656	0.999852	0.0183216	2.59903
GO:0045651	positive regulation of macrophage differentiation	7	0.380022	0.0013445	841, 1435, 8772, 3976, 5578, 3398, 5925	1806	13	16792	5.00656	0.999852	0.0183216	2.59903
GO:2001275	positive regulation of glucose import in response to insulin stimulus	7	0.380022	0.0013445	8503, 5781, 3667, 9971, 5295, 6041, 208	1806	13	16792	5.00656	0.999852	0.0183216	2.59903
GO:0008340	determination of adult lifespan	7	0.380022	0.0013445	8438, 27113, 472, 4436, 2956, 7157, 3635	1806	13	16792	5.00656	0.999852	0.0183216	2.59903
GO:2000573	positive regulation of DNA biosynthetic process	7	0.380022	0.0013445	409, 6714, 3082, 2185, 2264, 4609, 5159	1806	13	16792	5.00656	0.999852	0.0183216	2.59903
GO:0060389	pathway-restricted SMAD protein phosphorylation	7	0.380022	0.0013445	7042, 7040, 7049, 7048, 650, 7046, 4092	1806	13	16792	5.00656	0.999852	0.0183216	2.59903
GO:0033630	positive regulation of cell adhesion mediated by integrin	7	0.380022	0.0013445	7042, 5979, 6850, 6366, 5881, 8754, 5777	1806	13	16792	5.00656	0.999852	0.0183216	2.59903
GO:0031641	regulation of myelination	7	0.380022	0.0013445	5915, 5916, 5914, 207, 9928, 1499, 2475	1806	13	16792	5.00656	0.999852	0.0183216	2.59903
GO:0050901	leukocyte tethering or rolling	7	0.380022	0.0013445	6093, 3676, 7412, 3688, 3952, 7124, 6401	1806	13	16792	5.00656	0.999852	0.0183216	2.59903
GO:0071285	cellular response to lithium ion	7	0.380022	0.0013445	1050, 355, 6469, 3398, 1027, 999, 3981	1806	13	16792	5.00656	0.999852	0.0183216	2.59903
GO:0060425	lung morphogenesis	7	0.380022	0.0013445	6722, 5595, 3397, 7477, 652, 2253, 5594	1806	13	16792	5.00656	0.999852	0.0183216	2.59903
GO:1902166	negative regulation of intrinsic apoptotic signaling pathway in response to DNA damage by p53 class mediator	7	0.380022	0.0013445	4282, 4582, 23028, 960, 83596, 972, 23411	1806	13	16792	5.00656	0.999852	0.0183216	2.59903
GO:0003091	renal water homeostasis	11	0.597177	0.00140121	109, 5576, 108, 107, 111, 5575, 5566, 5567, 554, 5568, 360	1806	32	16792	3.19615	0.999898	0.019048	2.70723
GO:0071542	dopaminergic neuron differentiation	9	0.488599	0.00140404	4040, 6469, 7422, 4929, 3091, 2253, 3169, 2277, 6422	1806	22	16792	3.80368	0.9999	0.0190466	2.71262
GO:0045453	bone resorption	9	0.488599	0.00140404	1513, 6714, 171392, 5745, 2185, 54, 5879, 1499, 8600	1806	22	16792	3.80368	0.9999	0.0190466	2.71262
GO:0001502	cartilage condensation	9	0.488599	0.00140404	7042, 2249, 1432, 8538, 7476, 1490, 4920, 7067, 6662	1806	22	16792	3.80368	0.9999	0.0190466	2.71262
GO:0031297	replication fork processing	10	0.542888	0.00145135	7486, 378708, 80198, 146956, 5888, 5111, 1025, 201254, 641, 57697	1806	27	16792	3.44367	0.999927	0.019642	2.80281
GO:0031623	receptor internalization	13	0.705755	0.00146323	133, 928, 2690, 857, 948, 409, 7430, 3688, 6850, 2885, 3579, 57007, 3576	1806	43	16792	2.81099	0.999932	0.0197604	2.82543
GO:0034260	negative regulation of GTPase activity	13	0.705755	0.00146323	153090, 116, 409, 11211, 408, 3265, 2874, 10253, 8826, 9353, 10188, 54828, 50848	1806	43	16792	2.81099	0.999932	0.0197604	2.82543
GO:0051291	protein heterooligomerization	17	0.92291	0.00162143	841, 3265, 5589, 673, 329, 330, 3611, 3728, 9076, 5590, 8772, 7248, 2885, 5562, 8878, 1495, 8717	1806	67	16792	2.35917	0.999976	0.0218302	3.12633
GO:0006006	glucose metabolic process	17	0.92291	0.00162143	1432, 7124, 9370, 3488, 8660, 207, 5467, 208, 5290, 3481, 2539, 3952, 2597, 5562, 3630, 3636, 4609	1806	67	16792	2.35917	0.999976	0.0218302	3.12633
GO:0001947	heart looping	16	0.868621	0.00163854	6722, 89780, 6469, 4851, 3091, 2253, 7474, 2697, 10370, 6909, 4088, 7048, 2022, 1482, 6926, 64321	1806	61	16792	2.43879	0.999979	0.0220131	3.15883
GO:0032873	negative regulation of stress-activated MAPK cascade	5	0.271444	0.00166924	2950, 55872, 2308, 2305, 4609	1806	6	16792	7.74825	0.999982	0.0223754	3.2171
GO:0007182	common-partner SMAD protein phosphorylation	5	0.271444	0.00166924	7040, 652, 7048, 5371, 4087	1806	6	16792	7.74825	0.999982	0.0223754	3.2171
GO:1904953	Wnt signaling pathway involved in midbrain dopaminergic neuron differentiation	5	0.271444	0.00166924	8321, 89780, 4040, 7471, 7474	1806	6	16792	7.74825	0.999982	0.0223754	3.2171
GO:0003150	muscular septum morphogenesis	5	0.271444	0.00166924	8321, 2535, 7049, 652, 23493	1806	6	16792	7.74825	0.999982	0.0223754	3.2171
GO:0060561	apoptotic process involved in morphogenesis	5	0.271444	0.00166924	7855, 1410, 2249, 23513, 51176	1806	6	16792	7.74825	0.999982	0.0223754	3.2171
GO:0033210	leptin-mediated signaling pathway	5	0.271444	0.00166924	3953, 6774, 3952, 51094, 23411	1806	6	16792	7.74825	0.999982	0.0223754	3.2171
GO:0038084	vascular endothelial growth factor signaling pathway	5	0.271444	0.00166924	2296, 8828, 7422, 2321, 2324	1806	6	16792	7.74825	0.999982	0.0223754	3.2171
GO:0090344	negative regulation of cell aging	5	0.271444	0.00166924	4282, 5728, 7471, 51343, 2305	1806	6	16792	7.74825	0.999982	0.0223754	3.2171
GO:0060664	epithelial cell proliferation involved in salivary gland morphogenesis	5	0.271444	0.00166924	4824, 6469, 7124, 2263, 3569	1806	6	16792	7.74825	0.999982	0.0223754	3.2171
GO:0060762	regulation of branching involved in mammary gland duct morphogenesis	5	0.271444	0.00166924	7040, 11331, 7474, 2118, 2119	1806	6	16792	7.74825	0.999982	0.0223754	3.2171
GO:0003180	aortic valve morphogenesis	5	0.271444	0.00166924	7291, 2625, 4851, 652, 1942	1806	6	16792	7.74825	0.999982	0.0223754	3.2171
GO:0007004	telomere maintenance via telomerase	8	0.434311	0.00178585	7014, 4361, 7015, 7013, 472, 25913, 5981, 10111	1806	18	16792	4.1324	0.999992	0.0238723	3.43813
GO:0045216	cell-cell junction organization	8	0.434311	0.00178585	7042, 7040, 1525, 4088, 5584, 5879, 7043, 9076	1806	18	16792	4.1324	0.999992	0.0238723	3.43813
GO:0001709	cell fate determination	8	0.434311	0.00178585	182, 4855, 2625, 4853, 2624, 5629, 5727, 4170	1806	18	16792	4.1324	0.999992	0.0238723	3.43813
GO:0071901	negative regulation of protein serine/threonine kinase activity	8	0.434311	0.00178585	153090, 1032, 4040, 2810, 29108, 25, 84152, 3315	1806	18	16792	4.1324	0.999992	0.0238723	3.43813
GO:0060037	pharyngeal system development	8	0.434311	0.00178585	4824, 2625, 2253, 7046, 655, 1482, 6495, 5727	1806	18	16792	4.1324	0.999992	0.0238723	3.43813
GO:0033280	response to vitamin D	8	0.434311	0.00178585	1032, 7040, 6696, 5743, 7706, 8614, 655, 360	1806	18	16792	4.1324	0.999992	0.0238723	3.43813
GO:0030539	male genitalia development	8	0.434311	0.00178585	6469, 3973, 2706, 2253, 7490, 6926, 1499, 654	1806	18	16792	4.1324	0.999992	0.0238723	3.43813
GO:0001556	oocyte maturation	8	0.434311	0.00178585	2069, 994, 675, 2309, 891, 11144, 2185, 283	1806	18	16792	4.1324	0.999992	0.0238723	3.43813
GO:0001935	endothelial cell proliferation	8	0.434311	0.00178585	659, 5291, 7494, 3162, 3146, 7010, 4017, 4323	1806	18	16792	4.1324	0.999992	0.0238723	3.43813
GO:0032508	DNA duplex unwinding	13	0.705755	0.00181812	7486, 10973, 4361, 301, 4683, 1107, 641, 25913, 5965, 7520, 2547, 10111, 83990	1806	44	16792	2.74711	0.999993	0.0242494	3.49921
GO:0071526	semaphorin-plexin signaling pathway	11	0.597177	0.00181926	6405, 8829, 7869, 2316, 396, 10507, 80031, 10512, 5879, 5364, 4233	1806	33	16792	3.0993	0.999993	0.0242152	3.50137
GO:0051865	protein autoubiquitination	14	0.760043	0.00191521	672, 5896, 10273, 81847, 10193, 4193, 27246, 25898, 6047, 7323, 29128, 1643, 26994, 267	1806	50	16792	2.60341	0.999997	0.0254256	3.68276
GO:0032689	negative regulation of interferon-gamma production	10	0.542888	0.00193722	2621, 2625, 7099, 558, 3146, 29126, 5914, 3586, 708, 50943	1806	28	16792	3.32068	0.999997	0.0256624	3.72434
GO:0000060	protein import into nucleus, translocation	10	0.542888	0.00193722	7040, 3458, 8644, 7124, 11331, 604, 4792, 207, 5901, 602	1806	28	16792	3.32068	0.999997	0.0256624	3.72434
GO:0035666	TRIF-dependent toll-like receptor signaling pathway	10	0.542888	0.00193722	841, 8772, 148022, 1147, 7099, 329, 7323, 9641, 330, 3551	1806	28	16792	3.32068	0.999997	0.0256624	3.72434
GO:0040007	growth	10	0.542888	0.00193722	93986, 7422, 598, 6294, 652, 650, 655, 3624, 654, 2475	1806	28	16792	3.32068	0.999997	0.0256624	3.72434
GO:0001707	mesoderm formation	10	0.542888	0.00193722	659, 6722, 657, 5566, 4088, 22943, 655, 7473, 6615, 4087	1806	28	16792	3.32068	0.999997	0.0256624	3.72434
GO:0043044	ATP-dependent chromatin remodeling	9	0.488599	0.00195203	9219, 6598, 6597, 5928, 3065, 8289, 3066, 53615, 6605	1806	23	16792	3.63831	0.999997	0.0258041	3.75229
GO:0038096	Fc-gamma receptor signaling pathway involved in phagocytosis	26	1.41151	0.00199198	3984, 6850, 3320, 5580, 5581, 6714, 5747, 5058, 25, 3326, 5290, 5291, 5335, 10006, 2885, 5336, 5338, 5595, 2534, 10109, 2212, 5295, 10451, 5879, 998, 5594	1806	127	16792	1.90351	0.999998	0.0262728	3.82767
GO:0006953	acute-phase response	12	0.651466	0.00207885	1051, 3570, 3240, 2056, 6774, 2335, 9332, 3630, 3569, 54658, 5265, 3557	1806	39	16792	2.86089	0.999999	0.027349	3.99139
GO:0000302	response to reactive oxygen species	12	0.651466	0.00207885	1263, 6647, 2950, 6648, 2876, 10891, 7295, 6278, 7001, 847, 5052, 8692	1806	39	16792	2.86089	0.999999	0.027349	3.99139
GO:0043537	negative regulation of blood vessel endothelial cell migration	7	0.380022	0.00214003	7040, 2247, 3146, 186, 1460, 285, 7057	1806	14	16792	4.64895	0.999999	0.028087	4.10652
GO:0019395	fatty acid oxidation	7	0.380022	0.00214003	239, 1432, 10891, 5562, 9370, 51094, 5468	1806	14	16792	4.64895	0.999999	0.028087	4.10652
GO:0045579	positive regulation of B cell differentiation	7	0.380022	0.00214003	7494, 6850, 55795, 6777, 572, 4323, 3635	1806	14	16792	4.64895	0.999999	0.028087	4.10652
GO:1902043	positive regulation of extrinsic apoptotic signaling pathway via death domain receptors	7	0.380022	0.00214003	8772, 6789, 6498, 6422, 7057, 8682, 5366	1806	14	16792	4.64895	0.999999	0.028087	4.10652
GO:0043923	positive regulation by host of viral transcription	7	0.380022	0.00214003	3725, 6598, 6597, 51176, 2033, 6667, 3249	1806	14	16792	4.64895	0.999999	0.028087	4.10652
GO:0072001	renal system development	7	0.380022	0.00214003	6469, 5589, 652, 3691, 3655, 5727, 64321	1806	14	16792	4.64895	0.999999	0.028087	4.10652
GO:0031529	ruffle organization	7	0.380022	0.00214003	1436, 7168, 6366, 1236, 382, 5879, 2475	1806	14	16792	4.64895	0.999999	0.028087	4.10652
GO:0045821	positive regulation of glycolytic process	7	0.380022	0.00214003	405, 5562, 3091, 3479, 3643, 3630, 4609	1806	14	16792	4.64895	0.999999	0.028087	4.10652
GO:0001755	neural crest cell migration	13	0.705755	0.00224066	2066, 1910, 6469, 7869, 3091, 10507, 10512, 5979, 4254, 6405, 51176, 80031, 9965	1806	45	16792	2.68606	1	0.0293309	4.29563
GO:0030514	negative regulation of BMP signaling pathway	13	0.705755	0.00224066	10140, 7471, 4851, 22943, 25, 857, 6422, 7474, 8321, 28996, 6498, 6497, 4092	1806	45	16792	2.68606	1	0.0293309	4.29563
GO:0030968	endoplasmic reticulum unfolded protein response	13	0.705755	0.00224066	90993, 595, 7494, 3458, 1388, 10273, 26291, 7415, 8614, 3309, 267, 4780, 5610	1806	45	16792	2.68606	1	0.0293309	4.29563
GO:0043281	regulation of cysteine-type endopeptidase activity involved in apoptotic process	6	0.325733	0.00225978	6657, 355, 4803, 27018, 8626, 4804	1806	10	16792	5.57874	1	0.029519	4.33154
GO:0035414	negative regulation of catenin import into nucleus	6	0.325733	0.00225978	153090, 8321, 9368, 8313, 25937, 6591	1806	10	16792	5.57874	1	0.029519	4.33154
GO:1901030	positive regulation of mitochondrial outer membrane permeabilization involved in apoptotic signaling pathway	6	0.325733	0.00225978	637, 581, 2932, 2931, 578, 666	1806	10	16792	5.57874	1	0.029519	4.33154
GO:0071803	positive regulation of podosome assembly	6	0.325733	0.00225978	1437, 5601, 4478, 6714, 6624, 7124	1806	10	16792	5.57874	1	0.029519	4.33154
GO:0060055	angiogenesis involved in wound healing	6	0.325733	0.00225978	5291, 6722, 10855, 2876, 2113, 3690	1806	10	16792	5.57874	1	0.029519	4.33154
GO:0033151	V(D)J recombination	6	0.325733	0.00225978	3978, 3146, 5896, 472, 64421, 3981	1806	10	16792	5.57874	1	0.029519	4.33154
GO:2000727	positive regulation of cardiac muscle cell differentiation	6	0.325733	0.00225978	409, 7040, 89780, 3084, 2932, 27086	1806	10	16792	5.57874	1	0.029519	4.33154
GO:2000406	positive regulation of T cell migration	6	0.325733	0.00225978	6352, 6387, 3676, 6366, 29108, 8764	1806	10	16792	5.57874	1	0.029519	4.33154
GO:0010225	response to UV-C	6	0.325733	0.00225978	7486, 7528, 675, 578, 3150, 602	1806	10	16792	5.57874	1	0.029519	4.33154
GO:0060411	cardiac septum morphogenesis	6	0.325733	0.00225978	182, 4851, 23462, 4193, 655, 23493	1806	10	16792	5.57874	1	0.029519	4.33154
GO:0006476	protein deacetylation	6	0.325733	0.00225978	10013, 3065, 83933, 8841, 23411, 23410	1806	10	16792	5.57874	1	0.029519	4.33154
GO:0060674	placenta blood vessel development	6	0.325733	0.00225978	6692, 7026, 5604, 8289, 9021, 8061	1806	10	16792	5.57874	1	0.029519	4.33154
GO:0048643	positive regulation of skeletal muscle tissue development	6	0.325733	0.00225978	89780, 6469, 5562, 3156, 1499, 64321	1806	10	16792	5.57874	1	0.029519	4.33154
GO:0016572	histone phosphorylation	6	0.325733	0.00225978	472, 79858, 1017, 8986, 5580, 983	1806	10	16792	5.57874	1	0.029519	4.33154
GO:0014067	negative regulation of phosphatidylinositol 3-kinase signaling	6	0.325733	0.00225978	153090, 7291, 5728, 9368, 7249, 9314	1806	10	16792	5.57874	1	0.029519	4.33154
GO:0061072	iris morphogenesis	6	0.325733	0.00225978	28996, 204851, 3091, 5308, 7472, 7482	1806	10	16792	5.57874	1	0.029519	4.33154
GO:0010820	positive regulation of T cell chemotaxis	6	0.325733	0.00225978	6352, 6868, 6278, 729230, 102, 7474	1806	10	16792	5.57874	1	0.029519	4.33154
GO:0060174	limb bud formation	6	0.325733	0.00225978	6469, 6659, 2263, 10512, 7473, 6662	1806	10	16792	5.57874	1	0.029519	4.33154
GO:0051901	positive regulation of mitochondrial depolarization	6	0.325733	0.00225978	239, 3791, 1634, 10399, 142, 706	1806	10	16792	5.57874	1	0.029519	4.33154
GO:0045792	negative regulation of cell size	6	0.325733	0.00225978	5728, 7248, 84335, 207, 1072, 2475	1806	10	16792	5.57874	1	0.029519	4.33154
GO:0055015	ventricular cardiac muscle cell development	6	0.325733	0.00225978	2274, 5308, 891, 1482, 23493, 983	1806	10	16792	5.57874	1	0.029519	4.33154
GO:0006521	regulation of cellular amino acid metabolic process	14	0.760043	0.0023218	5706, 5704, 5702, 9861, 5700, 5713, 5701, 5714, 5715, 5716, 1728, 10197, 3630, 4953	1806	51	16792	2.55236	1	0.0302575	4.44787
GO:0019722	calcium-mediated signaling	14	0.760043	0.0023218	801, 6401, 5170, 6348, 1906, 1907, 1234, 5335, 5336, 8877, 7852, 552, 3576, 8600	1806	51	16792	2.55236	1	0.0302575	4.44787
GO:0030282	bone mineralization	11	0.597177	0.00233251	2068, 7071, 5745, 5743, 8313, 2263, 650, 10457, 4322, 3381, 2261	1806	34	16792	3.00814	1	0.0303348	4.46794
GO:0048873	homeostasis of number of cells within a tissue	10	0.542888	0.00254457	1435, 596, 5781, 5881, 2149, 2624, 2623, 581, 3845, 5879	1806	29	16792	3.20617	1	0.0329848	4.8646
GO:0045746	negative regulation of Notch signaling pathway	10	0.542888	0.00254457	55294, 2624, 1745, 1746, 23462, 655, 604, 4792, 4323, 23493	1806	29	16792	3.20617	1	0.0329848	4.8646
GO:0008637	apoptotic mitochondrial changes	8	0.434311	0.00256765	637, 5516, 638, 598, 581, 1029, 207, 4170	1806	19	16792	3.9149	1	0.0332138	4.90768
GO:0070987	error-free translesion synthesis	8	0.434311	0.00256765	25898, 5981, 6117, 7415, 6119, 5983, 5111, 6118	1806	19	16792	3.9149	1	0.0332138	4.90768
GO:0030325	adrenal gland development	8	0.434311	0.00256765	27122, 54361, 8091, 3643, 4192, 7490, 190, 706	1806	19	16792	3.9149	1	0.0332138	4.90768
GO:0008156	negative regulation of DNA replication	8	0.434311	0.00256765	7040, 7013, 5884, 990, 545, 7270, 3364, 7043	1806	19	16792	3.9149	1	0.0332138	4.90768
GO:0030218	erythrocyte differentiation	12	0.651466	0.00259327	2056, 28996, 2625, 2623, 2034, 7067, 3815, 652, 5771, 836, 3624, 3717	1806	40	16792	2.78937	1	0.0334741	4.95549
GO:0030855	epithelial cell differentiation	17	0.92291	0.00262703	2263, 655, 5468, 7490, 983, 8321, 7422, 2494, 4582, 3399, 2535, 5111, 3958, 1999, 6495, 1508, 50848	1806	70	16792	2.25806	1	0.0338364	5.01843
GO:0009954	proximal/distal pattern formation	9	0.488599	0.00265535	2735, 3205, 3206, 1745, 8626, 1746, 2736, 2737, 1499	1806	24	16792	3.48671	1	0.0341284	5.07121
GO:0030574	collagen catabolic process	16	0.868621	0.00272349	4314, 4313, 4312, 4318, 4316, 9902, 1513, 5653, 80781, 1278, 1509, 4322, 1508, 56547, 4323, 4320	1806	64	16792	2.32447	1	0.0349216	5.19808
GO:0043488	regulation of mRNA stability	22	1.19435	0.00283193	7538, 328, 55795, 5578, 5706, 5704, 9261, 5702, 9861, 5713, 5700, 5714, 207, 5701, 5715, 3315, 5716, 1994, 10197, 7534, 5580, 6041	1806	103	16792	1.98596	1	0.0362177	5.39963
GO:0006979	response to oxidative stress	23	1.24864	0.00292921	7486, 2067, 694, 7001, 1956, 5743, 5742, 2253, 2074, 25, 8614, 207, 2068, 1843, 3162, 2549, 4968, 2876, 2879, 50484, 79661, 23411, 4323	1806	110	16792	1.94411	1	0.0373673	5.58011
GO:0001890	placenta development	11	0.597177	0.00295577	5747, 6647, 1432, 329, 3952, 3294, 1634, 3326, 5468, 283, 6194	1806	35	16792	2.9222	1	0.037627	5.62932
GO:0060333	interferon-gamma-mediated signaling pathway	17	0.92291	0.00305976	55223, 3125, 4684, 6772, 7706, 5371, 960, 3716, 3383, 3717, 7412, 3458, 6672, 9111, 3659, 4502, 5580	1806	71	16792	2.22626	1	0.0388515	5.8218
GO:0070527	platelet aggregation	12	0.651466	0.00320572	2621, 5291, 89780, 5156, 2623, 2316, 7414, 3690, 3611, 5294, 5777, 3315	1806	41	16792	2.72134	1	0.0405911	6.0913
GO:0030163	protein catabolic process	12	0.651466	0.00320572	8805, 5706, 25825, 5704, 8945, 5702, 5700, 1509, 5701, 6477, 207, 2475	1806	41	16792	2.72134	1	0.0405911	6.0913
GO:0051974	negative regulation of telomerase activity	7	0.380022	0.00324483	6714, 7013, 25913, 26277, 5371, 5468, 7157	1806	15	16792	4.33902	1	0.0409977	6.1634
GO:2000060	positive regulation of protein ubiquitination involved in ubiquitin-dependent protein catabolic process	7	0.380022	0.00324483	5728, 5747, 55294, 1191, 8312, 2185, 1950	1806	15	16792	4.33902	1	0.0409977	6.1634
GO:0060441	epithelial tube branching involved in lung morphogenesis	7	0.380022	0.00324483	3202, 3845, 652, 3169, 8091, 1499, 6662	1806	15	16792	4.33902	1	0.0409977	6.1634
GO:0042993	positive regulation of transcription factor import into nucleus	7	0.380022	0.00324483	7494, 2316, 4088, 10155, 8841, 5295, 999	1806	15	16792	4.33902	1	0.0409977	6.1634
GO:0030330	DNA damage response, signal transduction by p53 class mediator	7	0.380022	0.00324483	4282, 4194, 4683, 2309, 10397, 7157, 602	1806	15	16792	4.33902	1	0.0409977	6.1634
GO:0045773	positive regulation of axon extension	10	0.542888	0.00329343	51330, 3984, 6722, 9423, 3084, 2932, 2335, 3611, 3897, 4131	1806	30	16792	3.0993	1	0.04152	6.25291
GO:0055010	ventricular cardiac muscle tissue morphogenesis	9	0.488599	0.00354187	2296, 7040, 2280, 7168, 5629, 2263, 7049, 6256, 4092	1806	25	16792	3.34724	1	0.0445014	6.70924
GO:0048709	oligodendrocyte differentiation	9	0.488599	0.00354187	1445, 2064, 1031, 3084, 4851, 4915, 2737, 666, 6662	1806	25	16792	3.34724	1	0.0445014	6.70924
GO:0000188	inactivation of MAPK activity	9	0.488599	0.00354187	1843, 2874, 5515, 5518, 1850, 857, 1845, 1846, 1852	1806	25	16792	3.34724	1	0.0445014	6.70924
GO:0032735	positive regulation of interleukin-12 production	9	0.488599	0.00354187	958, 3458, 1236, 7099, 3146, 54106, 177, 3620, 948	1806	25	16792	3.34724	1	0.0445014	6.70924
GO:0060501	positive regulation of epithelial cell proliferation involved in lung morphogenesis	5	0.271444	0.00356323	93986, 2263, 8091, 7472, 998	1806	7	16792	6.64135	1	0.0446787	6.74837
GO:1903140	regulation of establishment of endothelial barrier	5	0.271444	0.00356323	6093, 7124, 3551, 3553, 9475	1806	7	16792	6.64135	1	0.0446787	6.74837
GO:0001844	protein insertion into mitochondrial membrane involved in apoptotic signaling pathway	5	0.271444	0.00356323	27113, 581, 572, 10018, 5366	1806	7	16792	6.64135	1	0.0446787	6.74837
GO:0042518	negative regulation of tyrosine phosphorylation of Stat3 protein	5	0.271444	0.00356323	5515, 5518, 9021, 8651, 5771	1806	7	16792	6.64135	1	0.0446787	6.74837
GO:0046826	negative regulation of protein export from nucleus	5	0.271444	0.00356323	11315, 580, 7295, 6659, 6672	1806	7	16792	6.64135	1	0.0446787	6.74837
GO:0043496	regulation of protein homodimerization activity	5	0.271444	0.00356323	596, 148022, 3084, 581, 578	1806	7	16792	6.64135	1	0.0446787	6.74837
GO:0061626	pharyngeal arch artery morphogenesis	5	0.271444	0.00356323	659, 7042, 657, 3280, 652	1806	7	16792	6.64135	1	0.0446787	6.74837
GO:2000144	positive regulation of DNA-templated transcription, initiation	5	0.271444	0.00356323	3725, 7291, 4286, 8061, 1499	1806	7	16792	6.64135	1	0.0446787	6.74837
GO:0003183	mitral valve morphogenesis	5	0.271444	0.00356323	659, 7291, 657, 6659, 1942	1806	7	16792	6.64135	1	0.0446787	6.74837
GO:0051988	regulation of attachment of spindle microtubules to kinetochore	5	0.271444	0.00356323	1894, 29127, 4751, 324, 998	1806	7	16792	6.64135	1	0.0446787	6.74837
GO:0071548	response to dexamethasone	5	0.271444	0.00356323	2056, 5106, 2309, 5111, 1906	1806	7	16792	6.64135	1	0.0446787	6.74837
GO:0034616	response to laminar fluid shear stress	5	0.271444	0.00356323	7040, 2113, 8754, 4092, 7043	1806	7	16792	6.64135	1	0.0446787	6.74837
GO:0051444	negative regulation of ubiquitin-protein transferase activity	5	0.271444	0.00356323	11315, 3984, 1029, 25, 4092	1806	7	16792	6.64135	1	0.0446787	6.74837
GO:0044321	response to leptin	5	0.271444	0.00356323	595, 3953, 6774, 1906, 23411	1806	7	16792	6.64135	1	0.0446787	6.74837
GO:0043551	regulation of phosphatidylinositol 3-kinase activity	5	0.271444	0.00356323	23533, 8503, 146850, 9314, 5295	1806	7	16792	6.64135	1	0.0446787	6.74837
GO:2000617	positive regulation of histone H3-K9 acetylation	5	0.271444	0.00356323	2625, 6598, 672, 55124, 4089	1806	7	16792	6.64135	1	0.0446787	6.74837
GO:0072577	endothelial cell apoptotic process	5	0.271444	0.00356323	659, 153090, 204851, 26291, 3586	1806	7	16792	6.64135	1	0.0446787	6.74837
GO:0050798	activated T cell proliferation	5	0.271444	0.00356323	23705, 6304, 2051, 2534, 25	1806	7	16792	6.64135	1	0.0446787	6.74837
GO:0007435	salivary gland morphogenesis	5	0.271444	0.00356323	7042, 7040, 5423, 1956, 7043	1806	7	16792	6.64135	1	0.0446787	6.74837
GO:0071455	cellular response to hyperoxia	5	0.271444	0.00356323	355, 2308, 857, 5468, 1789	1806	7	16792	6.64135	1	0.0446787	6.74837
GO:0009913	epidermal cell differentiation	5	0.271444	0.00356323	2735, 3065, 9314, 3066, 2736	1806	7	16792	6.64135	1	0.0446787	6.74837
GO:0060253	negative regulation of glial cell proliferation	5	0.271444	0.00356323	116, 7015, 3280, 4851, 706	1806	7	16792	6.64135	1	0.0446787	6.74837
GO:0008361	regulation of cell size	8	0.434311	0.00358779	7430, 4478, 9368, 5916, 10542, 1385, 10451, 5879	1806	20	16792	3.71916	1	0.0448945	6.79336
GO:0090307	mitotic spindle assembly	11	0.597177	0.00370489	11200, 4605, 387, 329, 4751, 2316, 332, 330, 79444, 331, 22974	1806	36	16792	2.84102	1	0.0462399	7.00752
GO:0010507	negative regulation of autophagy	11	0.597177	0.00370489	3953, 596, 598, 3952, 1977, 3082, 9682, 207, 4233, 4170, 2475	1806	36	16792	2.84102	1	0.0462399	7.00752
GO:0050790	regulation of catalytic activity	16	0.868621	0.00373321	79184, 6648, 55844, 8678, 5520, 9839, 5521, 5529, 5528, 5527, 367, 5526, 6015, 573, 79660, 1508	1806	66	16792	2.25404	1	0.0464973	7.05924
GO:0048711	positive regulation of astrocyte differentiation	6	0.325733	0.00377805	3976, 3280, 4851, 3398, 650, 274	1806	11	16792	5.07158	1	0.0469545	7.14108
GO:0048745	smooth muscle tissue development	6	0.325733	0.00377805	93986, 8626, 652, 2022, 27086, 25976	1806	11	16792	5.07158	1	0.0469545	7.14108
GO:0061045	negative regulation of wound healing	6	0.325733	0.00377805	2697, 2247, 54361, 3156, 4088, 5054	1806	11	16792	5.07158	1	0.0469545	7.14108
GO:0033690	positive regulation of osteoblast proliferation	6	0.325733	0.00377805	3685, 3491, 10855, 2623, 25, 650	1806	11	16792	5.07158	1	0.0469545	7.14108
GO:0032495	response to muramyl dipeptide	6	0.325733	0.00377805	182, 55914, 1432, 4851, 5970, 4792	1806	11	16792	5.07158	1	0.0469545	7.14108
GO:0045603	positive regulation of endothelial cell differentiation	6	0.325733	0.00377805	239, 694, 4851, 652, 1499, 654	1806	11	16792	5.07158	1	0.0469545	7.14108
GO:0033628	regulation of cell adhesion mediated by integrin	6	0.325733	0.00377805	5747, 5781, 1969, 5294, 5328, 1942	1806	11	16792	5.07158	1	0.0469545	7.14108
GO:0042511	positive regulation of tyrosine phosphorylation of Stat1 protein	6	0.325733	0.00377805	958, 3458, 3976, 3815, 59067, 2261	1806	11	16792	5.07158	1	0.0469545	7.14108
GO:2000178	negative regulation of neural precursor cell proliferation	6	0.325733	0.00377805	10653, 6692, 7832, 2624, 3398, 3611	1806	11	16792	5.07158	1	0.0469545	7.14108
GO:0010941	regulation of cell death	6	0.325733	0.00377805	3725, 1410, 3621, 7534, 3727, 3726	1806	11	16792	5.07158	1	0.0469545	7.14108
GO:0003323	type B pancreatic cell development	6	0.325733	0.00377805	1021, 5170, 3642, 652, 7474, 654	1806	11	16792	5.07158	1	0.0469545	7.14108
GO:0097202	activation of cysteine-type endopeptidase activity	6	0.325733	0.00377805	841, 8772, 29108, 572, 3428, 578	1806	11	16792	5.07158	1	0.0469545	7.14108
GO:0061099	negative regulation of protein tyrosine kinase activity	6	0.325733	0.00377805	5753, 9961, 10399, 857, 5771, 8692	1806	11	16792	5.07158	1	0.0469545	7.14108
GO:0090002	establishment of protein localization to plasma membrane	12	0.651466	0.00392897	6093, 7430, 783, 9368, 54361, 7124, 3551, 3728, 1000, 999, 9475, 50848	1806	42	16792	2.65654	1	0.0486953	7.41605
GO:0002548	monocyte chemotaxis	12	0.651466	0.00392897	6362, 6352, 3570, 6351, 6366, 301, 8792, 2321, 6348, 3958, 3569, 8600	1806	42	16792	2.65654	1	0.0486953	7.41605
GO:0000910	cytokinesis	13	0.705755	0.00400923	1894, 1730, 389, 675, 388, 598, 9493, 5347, 332, 8678, 1613, 9475, 9700	1806	48	16792	2.51818	1	0.0495734	7.56195
GO:0030032	lamellipodium assembly	10	0.542888	0.00420518	9459, 7414, 55704, 1901, 3815, 10810, 10451, 1012, 5879, 79902	1806	31	16792	2.99932	1	0.0518398	7.91727
GO:0046886	positive regulation of hormone biosynthetic process	4	0.217155	0.00456133	405, 1958, 3091, 23028	1806	4	16792	9.2979	1	0.0560098	8.55976
GO:0070192	chromosome organization involved in meiotic cell cycle	4	0.217155	0.00456133	5888, 11144, 10111, 5889	1806	4	16792	9.2979	1	0.0560098	8.55976
GO:0060750	epithelial cell proliferation involved in mammary gland duct elongation	4	0.217155	0.00456133	374, 2099, 7474, 5469	1806	4	16792	9.2979	1	0.0560098	8.55976
GO:0010748	negative regulation of plasma membrane long-chain fatty acid transport	4	0.217155	0.00456133	8660, 207, 7057, 208	1806	4	16792	9.2979	1	0.0560098	8.55976
GO:0033152	immunoglobulin V(D)J recombination	4	0.217155	0.00456133	6929, 27086, 5591, 3981	1806	4	16792	9.2979	1	0.0560098	8.55976
GO:0038127	ERBB signaling pathway	4	0.217155	0.00456133	5781, 3084, 9961, 5594	1806	4	16792	9.2979	1	0.0560098	8.55976
GO:0000707	meiotic DNA recombinase assembly	4	0.217155	0.00456133	7517, 5890, 5892, 7516	1806	4	16792	9.2979	1	0.0560098	8.55976
GO:0007442	hindgut morphogenesis	4	0.217155	0.00456133	6469, 2736, 2737, 7474	1806	4	16792	9.2979	1	0.0560098	8.55976
GO:0003186	tricuspid valve morphogenesis	4	0.217155	0.00456133	659, 657, 7048, 23493	1806	4	16792	9.2979	1	0.0560098	8.55976
GO:0022009	central nervous system vasculogenesis	4	0.217155	0.00456133	7476, 7477, 2022, 1499	1806	4	16792	9.2979	1	0.0560098	8.55976
GO:0060574	intestinal epithelial cell maturation	4	0.217155	0.00456133	3202, 3091, 7298, 1026	1806	4	16792	9.2979	1	0.0560098	8.55976
GO:0032269	negative regulation of cellular protein metabolic process	4	0.217155	0.00456133	4282, 1910, 4790, 1906	1806	4	16792	9.2979	1	0.0560098	8.55976
GO:0060534	trachea cartilage development	4	0.217155	0.00456133	6722, 5916, 5914, 6662	1806	4	16792	9.2979	1	0.0560098	8.55976
GO:0032909	regulation of transforming growth factor beta2 production	4	0.217155	0.00456133	7042, 3091, 4088, 4089	1806	4	16792	9.2979	1	0.0560098	8.55976
GO:0046449	creatinine metabolic process	4	0.217155	0.00456133	6777, 6776, 2690, 4311	1806	4	16792	9.2979	1	0.0560098	8.55976
GO:1903347	negative regulation of bicellular tight junction assembly	4	0.217155	0.00456133	6093, 7124, 3551, 9475	1806	4	16792	9.2979	1	0.0560098	8.55976
GO:0044772	mitotic cell cycle phase transition	4	0.217155	0.00456133	11178, 79858, 1163, 1164	1806	4	16792	9.2979	1	0.0560098	8.55976
GO:0060129	thyroid-stimulating hormone-secreting cell differentiation	4	0.217155	0.00456133	2247, 54361, 2253, 650	1806	4	16792	9.2979	1	0.0560098	8.55976
GO:0090170	regulation of Golgi inheritance	4	0.217155	0.00456133	5605, 5604, 5595, 5594	1806	4	16792	9.2979	1	0.0560098	8.55976
GO:1904954	canonical Wnt signaling pathway involved in midbrain dopaminergic neuron differentiation	4	0.217155	0.00456133	7471, 7472, 7473, 1499	1806	4	16792	9.2979	1	0.0560098	8.55976
GO:0060364	frontal suture morphogenesis	4	0.217155	0.00456133	7040, 2737, 7043, 4488	1806	4	16792	9.2979	1	0.0560098	8.55976
GO:0051098	regulation of binding	4	0.217155	0.00456133	7040, 4088, 4089, 4087	1806	4	16792	9.2979	1	0.0560098	8.55976
GO:0072574	hepatocyte proliferation	4	0.217155	0.00456133	1051, 7039, 5629, 6195	1806	4	16792	9.2979	1	0.0560098	8.55976
GO:0006573	valine metabolic process	4	0.217155	0.00456133	6777, 4329, 6776, 2690	1806	4	16792	9.2979	1	0.0560098	8.55976
GO:0072012	glomerulus vasculature development	4	0.217155	0.00456133	3280, 7010, 285, 284	1806	4	16792	9.2979	1	0.0560098	8.55976
GO:0035910	ascending aorta morphogenesis	4	0.217155	0.00456133	7042, 6659, 3280, 23493	1806	4	16792	9.2979	1	0.0560098	8.55976
GO:0071677	positive regulation of mononuclear cell migration	4	0.217155	0.00456133	7040, 7124, 3565, 3958	1806	4	16792	9.2979	1	0.0560098	8.55976
GO:0033158	regulation of protein import into nucleus, translocation	4	0.217155	0.00456133	4968, 7295, 1026, 23411	1806	4	16792	9.2979	1	0.0560098	8.55976
GO:0042345	regulation of NF-kappaB import into nucleus	4	0.217155	0.00456133	5052, 4792, 8996, 602	1806	4	16792	9.2979	1	0.0560098	8.55976
GO:0038110	interleukin-2-mediated signaling pathway	4	0.217155	0.00456133	3561, 3560, 3559, 3716	1806	4	16792	9.2979	1	0.0560098	8.55976
GO:0035025	positive regulation of Rho protein signal transduction	9	0.488599	0.00464119	10161, 408, 2149, 6091, 11214, 1902, 2150, 5879, 5159	1806	26	16792	3.2185	1	0.0568579	8.70322
GO:0031018	endocrine pancreas development	9	0.488599	0.00464119	3570, 301, 2308, 6659, 3642, 578, 3569, 207, 6662	1806	26	16792	3.2185	1	0.0568579	8.70322
GO:0048843	negative regulation of axon extension involved in axon guidance	9	0.488599	0.00464119	89780, 6405, 8829, 7869, 10507, 80031, 10512, 7473, 7474	1806	26	16792	3.2185	1	0.0568579	8.70322
GO:0060338	regulation of type I interferon-mediated signaling pathway	9	0.488599	0.00464119	3445, 5781, 6772, 11140, 3442, 3326, 5777, 3716, 3440	1806	26	16792	3.2185	1	0.0568579	8.70322
GO:0051928	positive regulation of calcium ion transport	9	0.488599	0.00464119	84876, 409, 6352, 783, 6351, 4638, 2149, 6348, 706	1806	26	16792	3.2185	1	0.0568579	8.70322
GO:0051930	regulation of sensory perception of pain	9	0.488599	0.00464119	1910, 2906, 2149, 6548, 6348, 4923, 1312, 2911, 1906	1806	26	16792	3.2185	1	0.0568579	8.70322
GO:0035855	megakaryocyte development	7	0.380022	0.00472432	6722, 5781, 10006, 2033, 3815, 5777, 5469	1806	16	16792	4.06783	1	0.0577411	8.85237
GO:0010613	positive regulation of cardiac muscle hypertrophy	7	0.380022	0.00472432	6548, 5578, 3479, 8654, 1025, 1906, 142	1806	16	16792	4.06783	1	0.0577411	8.85237
GO:0006275	regulation of DNA replication	7	0.380022	0.00472432	26057, 5515, 5518, 3399, 55704, 5111, 10919	1806	16	16792	4.06783	1	0.0577411	8.85237
GO:0010592	positive regulation of lamellipodium assembly	7	0.380022	0.00472432	7471, 3320, 6624, 9759, 10109, 5879, 2475	1806	16	16792	4.06783	1	0.0577411	8.85237
GO:0008209	androgen metabolic process	7	0.380022	0.00472432	133, 6469, 10891, 1588, 2099, 25976, 1576	1806	16	16792	4.06783	1	0.0577411	8.85237
GO:0010569	regulation of double-strand break repair via homologous recombination	7	0.380022	0.00472432	51548, 1111, 5888, 23028, 10635, 6118, 5531	1806	16	16792	4.06783	1	0.0577411	8.85237
GO:1900745	positive regulation of p38MAPK cascade	7	0.380022	0.00472432	4616, 3276, 7422, 1647, 3952, 23328, 650	1806	16	16792	4.06783	1	0.0577411	8.85237
GO:0070848	response to growth factor	7	0.380022	0.00472432	6657, 356, 4060, 1969, 10013, 6498, 4609	1806	16	16792	4.06783	1	0.0577411	8.85237
GO:2001234	negative regulation of apoptotic signaling pathway	7	0.380022	0.00472432	7703, 596, 4929, 54361, 581, 57591, 1499	1806	16	16792	4.06783	1	0.0577411	8.85237
GO:0048566	embryonic digestive tract development	7	0.380022	0.00472432	7042, 5915, 7124, 2254, 2736, 2737, 3576	1806	16	16792	4.06783	1	0.0577411	8.85237
GO:0051403	stress-activated MAPK cascade	8	0.434311	0.00488891	1410, 8454, 1147, 8945, 3551, 6885, 4790, 1326	1806	21	16792	3.54206	1	0.0595856	9.14694
GO:0035902	response to immobilization stress	8	0.434311	0.00488891	7040, 6648, 2185, 1543, 2353, 5468, 7031, 190	1806	21	16792	3.54206	1	0.0595856	9.14694
GO:0032094	response to food	8	0.434311	0.00488891	1139, 2539, 2538, 6720, 2690, 1543, 207, 2520	1806	21	16792	3.54206	1	0.0595856	9.14694
GO:0016337	single organismal cell-cell adhesion	21	1.14007	0.00497922	1003, 6714, 1001, 9423, 4040, 23513, 1956, 6464, 100133941, 960, 1496, 3728, 3383, 1499, 7412, 10630, 1500, 6614, 3655, 999, 6662	1806	101	16792	1.93323	1	0.0605427	9.30819
GO:0032212	positive regulation of telomere maintenance via telomerase	10	0.542888	0.00530239	9212, 8658, 545, 472, 25913, 4751, 5595, 80351, 5594, 1499	1806	32	16792	2.90559	1	0.0642345	9.88299
GO:0042220	response to cocaine	10	0.542888	0.00530239	3320, 7074, 4152, 5021, 3066, 4193, 2185, 3326, 1789, 2475	1806	32	16792	2.90559	1	0.0642345	9.88299
GO:0070830	bicellular tight junction assembly	10	0.542888	0.00530239	1894, 92140, 6722, 50855, 5783, 324, 5584, 81, 50848, 9076	1806	32	16792	2.90559	1	0.0642345	9.88299
GO:1900026	positive regulation of substrate adhesion-dependent cell spreading	10	0.542888	0.00530239	1399, 10276, 673, 5881, 2316, 10109, 708, 5879, 998, 57580	1806	32	16792	2.90559	1	0.0642345	9.88299
GO:0090305	nucleic acid phosphodiester bond hydrolysis	17	0.92291	0.00541921	7486, 4361, 11277, 5883, 5896, 5426, 5980, 57697, 2237, 144715, 146956, 5810, 5422, 10111, 64421, 5932, 57109	1806	75	16792	2.10752	1	0.0654854	10.0899
GO:0006879	cellular iron ion homeostasis	12	0.651466	0.00576272	4891, 3162, 6647, 54583, 3091, 7018, 4089, 2512, 4609, 9429, 3934, 654	1806	44	16792	2.53579	1	0.0693732	10.6958
GO:0045670	regulation of osteoclast differentiation	6	0.325733	0.00590797	1051, 4286, 7124, 2101, 9770, 2475	1806	12	16792	4.64895	1	0.0709334	10.9508
GO:0031581	hemidesmosome assembly	6	0.325733	0.00590797	977, 3918, 3852, 3691, 3655, 3909	1806	12	16792	4.64895	1	0.0709334	10.9508
GO:0045778	positive regulation of ossification	6	0.325733	0.00590797	659, 7042, 7704, 652, 650, 7474	1806	12	16792	4.64895	1	0.0709334	10.9508
GO:0007171	activation of transmembrane receptor protein tyrosine kinase activity	6	0.325733	0.00590797	5618, 3084, 56034, 1950, 284, 10718	1806	12	16792	4.64895	1	0.0709334	10.9508
GO:0009650	UV protection	6	0.325733	0.00590797	2068, 2067, 2237, 2876, 2072, 847	1806	12	16792	4.64895	1	0.0709334	10.9508
GO:0090179	planar cell polarity pathway involved in neural tube closure	6	0.325733	0.00590797	5754, 8321, 1856, 2535, 6422, 7474	1806	12	16792	4.64895	1	0.0709334	10.9508
GO:2000648	positive regulation of stem cell proliferation	6	0.325733	0.00590797	4072, 7015, 51548, 23028, 8091, 6926	1806	12	16792	4.64895	1	0.0709334	10.9508
GO:0022409	positive regulation of cell-cell adhesion	6	0.325733	0.00590797	6657, 10370, 51176, 961, 3655, 4092	1806	12	16792	4.64895	1	0.0709334	10.9508
GO:0009950	dorsal/ventral axis specification	6	0.325733	0.00590797	657, 8312, 8313, 7473, 6422, 1499	1806	12	16792	4.64895	1	0.0709334	10.9508
GO:0097028	dendritic cell differentiation	6	0.325733	0.00590797	1437, 2621, 55509, 558, 2623, 3565	1806	12	16792	4.64895	1	0.0709334	10.9508
GO:0043116	negative regulation of vascular permeability	6	0.325733	0.00590797	133, 5795, 9353, 2909, 634, 284	1806	12	16792	4.64895	1	0.0709334	10.9508
GO:0001706	endoderm formation	6	0.325733	0.00590797	1843, 22943, 83595, 64321, 1846, 4087	1806	12	16792	4.64895	1	0.0709334	10.9508
GO:0036499	PERK-mediated unfolded protein response	6	0.325733	0.00590797	3484, 467, 1649, 3309, 4780, 3576	1806	12	16792	4.64895	1	0.0709334	10.9508
GO:0010575	positive regulation of vascular endothelial growth factor production	9	0.488599	0.00598427	7040, 405, 10855, 672, 5743, 3091, 3553, 2324, 1545	1806	27	16792	3.0993	1	0.0716877	11.0845
GO:0071346	cellular response to interferon-gamma	14	0.760043	0.00649655	4360, 4843, 6348, 6997, 7474, 1906, 6362, 6352, 6351, 6366, 2597, 1613, 1612, 4609	1806	57	16792	2.28369	1	0.0774588	11.9771
GO:0032435	negative regulation of proteasomal ubiquitin-dependent protein catabolic process	8	0.434311	0.00651519	11315, 10755, 2272, 6469, 55872, 6386, 3326, 57805	1806	22	16792	3.38105	1	0.0775324	12.0095
GO:0071345	cellular response to cytokine stimulus	8	0.434311	0.00651519	1436, 3676, 1236, 51176, 7852, 1025, 4792, 4311	1806	22	16792	3.38105	1	0.0775324	12.0095
GO:0051443	positive regulation of ubiquitin-protein transferase activity	8	0.434311	0.00651519	5300, 7332, 55294, 8312, 648, 5347, 10273, 57761	1806	22	16792	3.38105	1	0.0775324	12.0095
GO:0090023	positive regulation of neutrophil chemotaxis	8	0.434311	0.00651519	6366, 1236, 2919, 3579, 708, 972, 5879, 3576	1806	22	16792	3.38105	1	0.0775324	12.0095
GO:0010906	regulation of glucose metabolic process	8	0.434311	0.00651519	10499, 7033, 32, 3486, 9370, 3488, 51094, 23411	1806	22	16792	3.38105	1	0.0775324	12.0095
GO:2001243	negative regulation of intrinsic apoptotic signaling pathway	8	0.434311	0.00651519	6714, 596, 599, 598, 4318, 51079, 5329, 4170	1806	22	16792	3.38105	1	0.0775324	12.0095
GO:0046329	negative regulation of JNK cascade	8	0.434311	0.00651519	9611, 2874, 171392, 2122, 2150, 8841, 207, 1845	1806	22	16792	3.38105	1	0.0775324	12.0095
GO:0043297	apical junction assembly	5	0.271444	0.00652207	389, 387, 5586, 7414, 1495	1806	8	16792	5.81118	1	0.0774713	12.0214
GO:0010518	positive regulation of phospholipase activity	5	0.271444	0.00652207	3491, 2263, 5170, 2261, 2260	1806	8	16792	5.81118	1	0.0774713	12.0214
GO:0002903	negative regulation of B cell apoptotic process	5	0.271444	0.00652207	9212, 8660, 27086, 604, 3558	1806	8	16792	5.81118	1	0.0774713	12.0214
GO:0014902	myotube differentiation	5	0.271444	0.00652207	6469, 6786, 8538, 6497, 552	1806	8	16792	5.81118	1	0.0774713	12.0214
GO:0030850	prostate gland development	5	0.271444	0.00652207	6469, 301, 367, 5914, 6662	1806	8	16792	5.81118	1	0.0774713	12.0214
GO:0061384	heart trabecula morphogenesis	5	0.271444	0.00652207	4851, 7049, 1901, 655, 6654	1806	8	16792	5.81118	1	0.0774713	12.0214
GO:0032471	negative regulation of endoplasmic reticulum calcium ion concentration	5	0.271444	0.00652207	7052, 27113, 581, 578, 10134	1806	8	16792	5.81118	1	0.0774713	12.0214
GO:0033689	negative regulation of osteoblast proliferation	5	0.271444	0.00652207	596, 4088, 5610, 6422, 5364	1806	8	16792	5.81118	1	0.0774713	12.0214
GO:0042117	monocyte activation	5	0.271444	0.00652207	1435, 27086, 8754, 102, 8692	1806	8	16792	5.81118	1	0.0774713	12.0214
GO:0032966	negative regulation of collagen biosynthetic process	5	0.271444	0.00652207	3570, 54206, 5468, 5467, 3569	1806	8	16792	5.81118	1	0.0774713	12.0214
GO:0071550	death-inducing signaling complex assembly	5	0.271444	0.00652207	841, 8772, 5894, 7124, 8717	1806	8	16792	5.81118	1	0.0774713	12.0214
GO:0035912	dorsal aorta morphogenesis	5	0.271444	0.00652207	6722, 657, 23462, 2022, 23493	1806	8	16792	5.81118	1	0.0774713	12.0214
GO:0002262	myeloid cell homeostasis	5	0.271444	0.00652207	6647, 581, 10018, 578, 50943	1806	8	16792	5.81118	1	0.0774713	12.0214
GO:0060100	positive regulation of phagocytosis, engulfment	5	0.271444	0.00652207	3673, 2624, 2150, 5468, 948	1806	8	16792	5.81118	1	0.0774713	12.0214
GO:0035148	tube formation	5	0.271444	0.00652207	153090, 7422, 4851, 10018, 54828	1806	8	16792	5.81118	1	0.0774713	12.0214
GO:0071236	cellular response to antibiotic	5	0.271444	0.00652207	5321, 6548, 4193, 1027, 3309	1806	8	16792	5.81118	1	0.0774713	12.0214
GO:2001020	regulation of response to DNA damage stimulus	5	0.271444	0.00652207	842, 4862, 8870, 25, 4170	1806	8	16792	5.81118	1	0.0774713	12.0214
GO:0043068	positive regulation of programmed cell death	5	0.271444	0.00652207	5916, 7124, 1026, 664, 4914	1806	8	16792	5.81118	1	0.0774713	12.0214
GO:2000641	regulation of early endosome to late endosome transport	5	0.271444	0.00652207	6714, 5605, 5604, 5595, 5594	1806	8	16792	5.81118	1	0.0774713	12.0214
GO:0040016	embryonic cleavage	5	0.271444	0.00652207	2068, 5291, 8452, 7153, 26574	1806	8	16792	5.81118	1	0.0774713	12.0214
GO:0033601	positive regulation of mammary gland epithelial cell proliferation	5	0.271444	0.00652207	595, 80139, 116986, 10765, 5469	1806	8	16792	5.81118	1	0.0774713	12.0214
GO:0071499	cellular response to laminar fluid shear stress	5	0.271444	0.00652207	7494, 9314, 5607, 5598, 4780	1806	8	16792	5.81118	1	0.0774713	12.0214
GO:0007183	SMAD protein complex assembly	5	0.271444	0.00652207	7040, 2280, 4088, 4089, 4087	1806	8	16792	5.81118	1	0.0774713	12.0214
GO:0070262	peptidyl-serine dephosphorylation	5	0.271444	0.00652207	5518, 55844, 84919, 5520, 5521	1806	8	16792	5.81118	1	0.0774713	12.0214
GO:1904948	midbrain dopaminergic neuron differentiation	5	0.271444	0.00652207	4040, 4929, 7472, 5879, 1499	1806	8	16792	5.81118	1	0.0774713	12.0214
GO:0042310	vasoconstriction	7	0.380022	0.00664555	1909, 3352, 1910, 857, 624, 1906, 1907	1806	17	16792	3.82855	1	0.0787412	12.2352
GO:0031333	negative regulation of protein complex assembly	7	0.380022	0.00664555	5590, 5894, 8543, 2932, 1978, 54739, 998	1806	17	16792	3.82855	1	0.0787412	12.2352
GO:0051893	regulation of focal adhesion assembly	7	0.380022	0.00664555	6093, 5747, 7248, 6548, 2042, 1613, 9475	1806	17	16792	3.82855	1	0.0787412	12.2352
GO:0006337	nucleosome disassembly	7	0.380022	0.00664555	11198, 6598, 6597, 8289, 3159, 196528, 6605	1806	17	16792	3.82855	1	0.0787412	12.2352
GO:0048738	cardiac muscle tissue development	7	0.380022	0.00664555	659, 23309, 6909, 5728, 6901, 655, 5350	1806	17	16792	3.82855	1	0.0787412	12.2352
GO:0009948	anterior/posterior axis specification	7	0.380022	0.00664555	652, 1045, 6497, 7473, 23493, 1499, 6790	1806	17	16792	3.82855	1	0.0787412	12.2352
GO:0007519	skeletal muscle tissue development	13	0.705755	0.00675486	23309, 93986, 8837, 7026, 1432, 2033, 6901, 1634, 6498, 857, 27086, 6495, 4654	1806	51	16792	2.37005	1	0.0798438	12.424
GO:0030199	collagen fibril organization	11	0.597177	0.00688003	7042, 2296, 302, 4060, 1278, 7046, 4017, 1545, 4921, 4015, 4320	1806	39	16792	2.62248	1	0.0811208	12.6398
GO:0032755	positive regulation of interleukin-6 production	12	0.651466	0.00690221	116, 3570, 148022, 7099, 5603, 29108, 7124, 54106, 3553, 3569, 7474, 948	1806	45	16792	2.47944	1	0.0812269	12.678
GO:0006355	regulation of transcription, DNA-templated	192	10.4235	0.00691643	2146, 346389, 4303, 4306, 6774, 23512, 10891, 3280, 1107, 59348, 23462, 29028, 2099, 5371, 10481, 7490, 2648, 11016, 4824, 23309, 60436, 2296, 3481, 1387, 1386, 7068, 7067, 29994, 23077, 2958, 51773, 6495, 2202, 50943, 204851, 3205, 3206, 3091, 3090, 5170, 1385, 25, 23509, 4602, 1616, 55553, 4831, 8313, 4791, 9439, 2022, 8295, 1613, 79595, 4609, 64321, 1457, 3217, 6300, 8553, 10270, 57805, 23421,…	1806	1504	16792	1.18697	1	0.0812425	12.7024
GO:0051592	response to calcium ion	14	0.760043	0.00756879	595, 4331, 1956, 801, 857, 8754, 6678, 360, 1843, 2185, 6382, 572, 3569, 7057	1806	58	16792	2.24432	1	0.0884266	13.8181
GO:0017148	negative regulation of translation	14	0.760043	0.00756879	10140, 7832, 3488, 10399, 5610, 7490, 79727, 283, 2886, 7248, 2597, 1977, 1613, 1612	1806	58	16792	2.24432	1	0.0884266	13.8181
GO:0051482	positive regulation of cytosolic calcium ion concentration involved in phospholipase C-activating G-protein coupled signaling pathway	9	0.488599	0.00760309	10161, 7052, 2149, 3814, 1901, 1902, 2150, 2911, 1906	1806	28	16792	2.98861	1	0.0886532	13.8764
GO:0009755	hormone-mediated signaling pathway	9	0.488599	0.00760309	434, 3973, 5781, 2494, 9113, 26524, 7067, 2690, 51094	1806	28	16792	2.98861	1	0.0886532	13.8764
GO:0006470	protein dephosphorylation	24	1.30293	0.00769466	8555, 23239, 8493, 5728, 5783, 5782, 596, 10217, 26469, 8945, 5531, 5520, 1852, 57026, 5516, 5515, 5528, 5518, 5499, 10454, 79660, 5777, 5778, 3932	1806	126	16792	1.77103	1	0.0895171	14.0318
GO:0007283	spermatogenesis	58	3.14875	0.0077891	117, 1869, 29127, 4851, 5914, 330, 190, 3482, 26292, 572, 6498, 604, 9043, 5889, 10134, 6662, 2067, 23705, 675, 6647, 5926, 3205, 3206, 638, 55124, 4292, 3815, 8626, 3297, 4089, 11144, 23411, 64321, 6752, 8091, 6794, 5458, 3985, 8900, 6046, 558, 367, 57650, 10018, 6477, 694, 7528, 2735, 599, 598, 51742, 5568, 3014, 9232, 995, 2188, 891, 23598	1806	385	16792	1.40072	1	0.0904089	14.1918
GO:0071320	cellular response to cAMP	13	0.705755	0.00794234	7430, 29904, 10411, 328, 5144, 3709, 9370, 23028, 3488, 5294, 7490, 6528, 7480	1806	52	16792	2.32447	1	0.091948	14.4508
GO:0050919	negative chemotaxis	10	0.542888	0.00814794	3685, 6405, 8828, 387, 7869, 9353, 10507, 80031, 3690, 10512	1806	34	16792	2.73468	1	0.0940566	14.7971
GO:0030326	embryonic limb morphogenesis	11	0.597177	0.00830895	7042, 6469, 3206, 51176, 2254, 8626, 22943, 6497, 655, 5727, 2260	1806	40	16792	2.55692	1	0.0956631	15.0675
GO:0007190	activation of adenylate cyclase activity	11	0.597177	0.00830895	1909, 116, 3973, 109, 5894, 5578, 108, 107, 111, 801, 554	1806	40	16792	2.55692	1	0.0956631	15.0675
GO:0043010	camera-type eye development	11	0.597177	0.00830895	2296, 93986, 6469, 775, 5308, 2909, 1543, 6256, 6497, 7490, 2202	1806	40	16792	2.55692	1	0.0956631	15.0675
GO:0071377	cellular response to glucagon stimulus	11	0.597177	0.00830895	109, 5576, 108, 107, 111, 5575, 5566, 5567, 26291, 5568, 2784	1806	40	16792	2.55692	1	0.0956631	15.0675
GO:0045184	establishment of protein localization	11	0.597177	0.00830895	288, 55165, 3673, 8852, 5347, 2316, 7415, 4193, 25, 64754, 9928	1806	40	16792	2.55692	1	0.0956631	15.0675
GO:0043124	negative regulation of I-kappaB kinase/NF-kappaB signaling	11	0.597177	0.00830895	153090, 841, 2950, 6772, 29108, 286827, 9370, 9971, 25, 2099, 23411	1806	40	16792	2.55692	1	0.0956631	15.0675
GO:0043278	response to morphine	8	0.434311	0.00851157	5970, 2354, 2690, 4193, 5520, 5581, 8682, 2475	1806	23	16792	3.23405	1	0.0977169	15.4065
GO:0014003	oligodendrocyte development	8	0.434311	0.00851157	7040, 2950, 6469, 928, 3398, 10810, 1902, 83933	1806	23	16792	3.23405	1	0.0977169	15.4065
GO:0009880	embryonic pattern specification	8	0.434311	0.00851157	2066, 4040, 6469, 7704, 2263, 4088, 655, 4087	1806	23	16792	3.23405	1	0.0977169	15.4065
GO:0031274	positive regulation of pseudopodium assembly	6	0.325733	0.00876014	6366, 1236, 3815, 324, 2150, 998	1806	13	16792	4.29134	1	0.10026	15.8206
GO:0043922	negative regulation by host of viral transcription	6	0.325733	0.00876014	3725, 6352, 6351, 3065, 8091, 6348	1806	13	16792	4.29134	1	0.10026	15.8206
GO:0055089	fatty acid homeostasis	6	0.325733	0.00876014	7494, 5424, 5562, 9971, 3630, 23411	1806	13	16792	4.29134	1	0.10026	15.8206
GO:0048546	digestive tract morphogenesis	6	0.325733	0.00876014	10551, 596, 2735, 1956, 3091, 6422	1806	13	16792	4.29134	1	0.10026	15.8206
GO:0035909	aorta morphogenesis	6	0.325733	0.00876014	6909, 182, 4035, 2253, 6495, 5159	1806	13	16792	4.29134	1	0.10026	15.8206
GO:2000273	positive regulation of receptor activity	6	0.325733	0.00876014	10499, 3481, 302, 10011, 5581, 5469	1806	13	16792	4.29134	1	0.10026	15.8206
GO:0045995	regulation of embryonic development	6	0.325733	0.00876014	284217, 3643, 4780, 3909, 983, 64321	1806	13	16792	4.29134	1	0.10026	15.8206
GO:0032516	positive regulation of phosphoprotein phosphatase activity	6	0.325733	0.00876014	5524, 801, 186, 3326, 5159, 3717	1806	13	16792	4.29134	1	0.10026	15.8206
GO:0010745	negative regulation of macrophage derived foam cell differentiation	6	0.325733	0.00876014	5465, 3685, 9370, 3690, 5468, 4792	1806	13	16792	4.29134	1	0.10026	15.8206
GO:0060038	cardiac muscle cell proliferation	6	0.325733	0.00876014	7042, 2296, 4851, 7049, 6256, 1482	1806	13	16792	4.29134	1	0.10026	15.8206
GO:0010952	positive regulation of peptidase activity	6	0.325733	0.00876014	2192, 6300, 2335, 51079, 857, 4323	1806	13	16792	4.29134	1	0.10026	15.8206
GO:0050730	regulation of peptidyl-tyrosine phosphorylation	6	0.325733	0.00876014	80310, 1956, 5526, 56034, 5581, 1942	1806	13	16792	4.29134	1	0.10026	15.8206
GO:0060413	atrial septum morphogenesis	6	0.325733	0.00876014	659, 7042, 3491, 4853, 1482, 23493	1806	13	16792	4.29134	1	0.10026	15.8206
GO:0048246	macrophage chemotaxis	6	0.325733	0.00876014	1910, 6352, 6348, 3958, 79902, 1907	1806	13	16792	4.29134	1	0.10026	15.8206
GO:0051412	response to corticosterone	7	0.380022	0.0090754	595, 801, 2354, 2353, 552, 1026, 8061	1806	18	16792	3.61585	1	0.10351	16.3431
GO:0031668	cellular response to extracellular stimulus	7	0.380022	0.0090754	558, 4929, 2909, 2353, 1026, 3655, 8061	1806	18	16792	3.61585	1	0.10351	16.3431
GO:0048557	embryonic digestive tract morphogenesis	7	0.380022	0.0090754	6469, 5156, 2263, 5308, 3398, 6932, 2737	1806	18	16792	3.61585	1	0.10351	16.3431
GO:0051973	positive regulation of telomerase activity	9	0.488599	0.00953015	9212, 8658, 25913, 4751, 5595, 9314, 4609, 5594, 1499	1806	29	16792	2.88555	1	0.108242	17.0914
GO:0001937	negative regulation of endothelial cell proliferation	9	0.488599	0.00953015	2697, 7026, 6772, 858, 857, 2022, 7046, 7057, 6678	1806	29	16792	2.88555	1	0.108242	17.0914
GO:0042594	response to starvation	10	0.542888	0.00994522	116, 6752, 7538, 133, 10891, 1649, 867, 5468, 54658, 54828	1806	35	16792	2.65654	1	0.11251	17.7688
GO:0072593	reactive oxygen species metabolic process	10	0.542888	0.00994522	239, 6647, 596, 3491, 27165, 1490, 51079, 54541, 664, 5366	1806	35	16792	2.65654	1	0.11251	17.7688
GO:0045087	innate immune response	63	3.4202	0.0100145	153090, 1147, 148022, 1191, 3146, 7706, 54106, 5371, 3442, 283, 3440, 8772, 5587, 2150, 9971, 10155, 708, 2852, 5747, 55223, 301, 84282, 3551, 25, 3716, 27, 3717, 3445, 4791, 4790, 3958, 5753, 1436, 1435, 2625, 660, 51191, 177, 10270, 5610, 6850, 558, 29108, 3556, 1445, 26057, 6714, 2444, 4179, 6278, 2241, 5468, 4486, 4282, 7099, 2534, 10188, 3428, 2185, 4145, 5294, 3932, 3934	1806	430	16792	1.36225	1	0.113057	17.8814
GO:0033599	regulation of mammary gland epithelial cell proliferation	4	0.217155	0.0104907	3202, 90780, 2876, 581	1806	5	16792	7.43832	1	0.117928	18.651
GO:0048639	positive regulation of developmental growth	4	0.217155	0.0104907	10551, 3952, 3643, 5591	1806	5	16792	7.43832	1	0.117928	18.651
GO:2000343	positive regulation of chemokine (C-X-C motif) ligand 2 production	4	0.217155	0.0104907	4282, 7124, 3065, 972	1806	5	16792	7.43832	1	0.117928	18.651
GO:0038033	positive regulation of endothelial cell chemotaxis by VEGF-activated vascular endothelial growth factor receptor signaling pathway	4	0.217155	0.0104907	7422, 3791, 5587, 3315	1806	5	16792	7.43832	1	0.117928	18.651
GO:0007262	STAT protein import into nucleus	4	0.217155	0.0104907	2149, 3280, 1950, 3717	1806	5	16792	7.43832	1	0.117928	18.651
GO:0060956	endocardial cell differentiation	4	0.217155	0.0104907	3084, 4851, 4089, 64321	1806	5	16792	7.43832	1	0.117928	18.651
GO:0000730	DNA recombinase assembly	4	0.217155	0.0104907	5893, 5888, 11144, 5889	1806	5	16792	7.43832	1	0.117928	18.651
GO:1904385	cellular response to angiotensin	4	0.217155	0.0104907	990, 5580, 3297, 4609	1806	5	16792	7.43832	1	0.117928	18.651
GO:0003161	cardiac conduction system development	4	0.217155	0.0104907	657, 3084, 1482, 998	1806	5	16792	7.43832	1	0.117928	18.651
GO:0034392	negative regulation of smooth muscle cell apoptotic process	4	0.217155	0.0104907	409, 4040, 3479, 1906	1806	5	16792	7.43832	1	0.117928	18.651
GO:0051534	negative regulation of NFAT protein import into nucleus	4	0.217155	0.0104907	2932, 5598, 8445, 2475	1806	5	16792	7.43832	1	0.117928	18.651
GO:0042092	type 2 immune response	4	0.217155	0.0104907	3606, 3565, 3586, 604	1806	5	16792	7.43832	1	0.117928	18.651
GO:0033153	T cell receptor V(D)J recombination	4	0.217155	0.0104907	51176, 6932, 5591, 3981	1806	5	16792	7.43832	1	0.117928	18.651
GO:0010656	negative regulation of muscle cell apoptotic process	4	0.217155	0.0104907	116, 239, 3162, 2185	1806	5	16792	7.43832	1	0.117928	18.651
GO:0071504	cellular response to heparin	4	0.217155	0.0104907	1958, 9353, 6422, 6662	1806	5	16792	7.43832	1	0.117928	18.651
GO:0016202	regulation of striated muscle tissue development	4	0.217155	0.0104907	7040, 51176, 4088, 1063	1806	5	16792	7.43832	1	0.117928	18.651
GO:0035509	negative regulation of myosin-light-chain-phosphatase activity	4	0.217155	0.0104907	6093, 7124, 3551, 9475	1806	5	16792	7.43832	1	0.117928	18.651
GO:0032534	regulation of microvillus assembly	4	0.217155	0.0104907	688, 5337, 6624, 5420	1806	5	16792	7.43832	1	0.117928	18.651
GO:0090074	negative regulation of protein homodimerization activity	4	0.217155	0.0104907	3676, 3397, 3309, 9043	1806	5	16792	7.43832	1	0.117928	18.651
GO:0051101	regulation of DNA binding	4	0.217155	0.0104907	7040, 1460, 177, 602	1806	5	16792	7.43832	1	0.117928	18.651
GO:1905007	positive regulation of epithelial to mesenchymal transition involved in endocardial cushion formation	4	0.217155	0.0104907	7042, 7048, 2022, 7046	1806	5	16792	7.43832	1	0.117928	18.651
GO:1900103	positive regulation of endoplasmic reticulum unfolded protein response	4	0.217155	0.0104907	7494, 581, 578, 5295	1806	5	16792	7.43832	1	0.117928	18.651
GO:0014031	mesenchymal cell development	4	0.217155	0.0104907	2296, 596, 4851, 23493	1806	5	16792	7.43832	1	0.117928	18.651
GO:0001992	regulation of systemic arterial blood pressure by vasopressin	4	0.217155	0.0104907	5021, 554, 552, 553	1806	5	16792	7.43832	1	0.117928	18.651
GO:0031622	positive regulation of fever generation	4	0.217155	0.0104907	5743, 5733, 7124, 3553	1806	5	16792	7.43832	1	0.117928	18.651
GO:0060043	regulation of cardiac muscle cell proliferation	4	0.217155	0.0104907	657, 27086, 7046, 1482	1806	5	16792	7.43832	1	0.117928	18.651
GO:0060591	chondroblast differentiation	4	0.217155	0.0104907	2249, 3491, 2247, 5914	1806	5	16792	7.43832	1	0.117928	18.651
GO:0099565	chemical synaptic transmission, postsynaptic	4	0.217155	0.0104907	409, 2932, 2931, 207	1806	5	16792	7.43832	1	0.117928	18.651
GO:1904354	negative regulation of telomere capping	4	0.217155	0.0104907	7014, 4683, 472, 10111	1806	5	16792	7.43832	1	0.117928	18.651
GO:0001302	replicative cell aging	4	0.217155	0.0104907	7486, 2067, 11200, 8626	1806	5	16792	7.43832	1	0.117928	18.651
GO:0008054	negative regulation of cyclin-dependent protein serine/threonine kinase by cyclin degradation	4	0.217155	0.0104907	10393, 11065, 79791, 8452	1806	5	16792	7.43832	1	0.117928	18.651
GO:0072602	interleukin-4 secretion	4	0.217155	0.0104907	2625, 4851, 79679, 3556	1806	5	16792	7.43832	1	0.117928	18.651
GO:0031052	chromosome breakage	4	0.217155	0.0104907	675, 672, 8091, 79728	1806	5	16792	7.43832	1	0.117928	18.651
GO:0045910	negative regulation of DNA recombination	4	0.217155	0.0104907	4436, 2956, 641, 4437	1806	5	16792	7.43832	1	0.117928	18.651
GO:2000757	negative regulation of peptidyl-lysine acetylation	4	0.217155	0.0104907	3065, 3066, 23411, 23410	1806	5	16792	7.43832	1	0.117928	18.651
GO:0043353	enucleate erythrocyte differentiation	4	0.217155	0.0104907	1054, 6670, 3398, 5925	1806	5	16792	7.43832	1	0.117928	18.651
GO:1901300	positive regulation of hydrogen peroxide-mediated programmed cell death	4	0.217155	0.0104907	5074, 2309, 10013, 25	1806	5	16792	7.43832	1	0.117928	18.651
GO:0016567	protein ubiquitination	54	2.9316	0.0105781	571, 7704, 332, 330, 331, 9412, 8835, 25898, 11059, 23077, 10155, 6923, 55223, 580, 4194, 84282, 672, 9817, 4193, 25937, 207, 409, 408, 55294, 8454, 8315, 8452, 64320, 23411, 10273, 8945, 7415, 867, 8651, 7332, 6047, 1840, 5347, 23327, 9978, 9021, 4780, 9618, 11065, 1877, 7428, 5469, 8805, 54778, 60468, 7323, 2188, 79444, 998	1806	359	16792	1.39857	1	0.118653	18.7916
GO:0045741	positive regulation of epidermal growth factor-activated receptor activity	5	0.271444	0.0107482	2069, 6868, 55294, 7039, 1950	1806	9	16792	5.1655	1	0.120247	19.0644
GO:0060068	vagina development	5	0.271444	0.0107482	558, 581, 2099, 578, 7474	1806	9	16792	5.1655	1	0.120247	19.0644
GO:0048617	embryonic foregut morphogenesis	5	0.271444	0.0107482	6469, 4088, 1499, 64321, 4087	1806	9	16792	5.1655	1	0.120247	19.0644
GO:0003208	cardiac ventricle morphogenesis	5	0.271444	0.0107482	4851, 3091, 23462, 2022, 23493	1806	9	16792	5.1655	1	0.120247	19.0644
GO:0045198	establishment of epithelial cell apical/basal polarity	5	0.271444	0.0107482	5754, 7430, 4478, 9368, 7474	1806	9	16792	5.1655	1	0.120247	19.0644
GO:0090136	epithelial cell-cell adhesion	5	0.271444	0.0107482	6722, 7414, 3693, 1495, 998	1806	9	16792	5.1655	1	0.120247	19.0644
GO:0043589	skin morphogenesis	5	0.271444	0.0107482	6722, 3673, 54206, 8626, 1278	1806	9	16792	5.1655	1	0.120247	19.0644
GO:2000304	positive regulation of ceramide biosynthetic process	5	0.271444	0.0107482	3491, 6610, 7124, 10399, 5580	1806	9	16792	5.1655	1	0.120247	19.0644
GO:0071404	cellular response to low-density lipoprotein particle stimulus	5	0.271444	0.0107482	3688, 6850, 928, 26291, 948	1806	9	16792	5.1655	1	0.120247	19.0644
GO:0033314	mitotic DNA replication checkpoint	5	0.271444	0.0107482	63967, 135458, 11073, 5884, 3364	1806	9	16792	5.1655	1	0.120247	19.0644
GO:0034393	positive regulation of smooth muscle cell apoptotic process	5	0.271444	0.0107482	408, 6416, 3458, 1029, 27250	1806	9	16792	5.1655	1	0.120247	19.0644
GO:0010831	positive regulation of myotube differentiation	5	0.271444	0.0107482	1432, 7067, 9794, 4323, 2475	1806	9	16792	5.1655	1	0.120247	19.0644
GO:0032000	positive regulation of fatty acid beta-oxidation	5	0.271444	0.0107482	5465, 7291, 3667, 8660, 208	1806	9	16792	5.1655	1	0.120247	19.0644
GO:0000733	DNA strand renaturation	5	0.271444	0.0107482	8438, 301, 5965, 7157, 641	1806	9	16792	5.1655	1	0.120247	19.0644
GO:0061549	sympathetic ganglion development	5	0.271444	0.0107482	6405, 8828, 8829, 3642, 1499	1806	9	16792	5.1655	1	0.120247	19.0644
GO:0035988	chondrocyte proliferation	5	0.271444	0.0107482	1490, 8091, 4323, 4921, 2261	1806	9	16792	5.1655	1	0.120247	19.0644
GO:0048103	somatic stem cell division	5	0.271444	0.0107482	7042, 4851, 7476, 1029, 3815	1806	9	16792	5.1655	1	0.120247	19.0644
GO:0000075	cell cycle checkpoint	5	0.271444	0.0107482	9134, 2189, 5925, 5932, 901	1806	9	16792	5.1655	1	0.120247	19.0644
GO:0036500	ATF6-mediated unfolded protein response	5	0.271444	0.0107482	7494, 1388, 1649, 3309, 7184	1806	9	16792	5.1655	1	0.120247	19.0644
GO:0090244	Wnt signaling pathway involved in somitogenesis	5	0.271444	0.0107482	4040, 8312, 8313, 22943, 6422	1806	9	16792	5.1655	1	0.120247	19.0644
GO:0042473	outer ear morphogenesis	5	0.271444	0.0107482	7291, 5595, 8575, 5594, 2260	1806	9	16792	5.1655	1	0.120247	19.0644
GO:0046620	regulation of organ growth	5	0.271444	0.0107482	2296, 6647, 9113, 26524, 10018	1806	9	16792	5.1655	1	0.120247	19.0644
GO:2001223	negative regulation of neuron migration	5	0.271444	0.0107482	2066, 6774, 3084, 2796, 10718	1806	9	16792	5.1655	1	0.120247	19.0644
GO:2000737	negative regulation of stem cell differentiation	5	0.271444	0.0107482	10413, 182, 6774, 3280, 4851	1806	9	16792	5.1655	1	0.120247	19.0644
GO:1904668	positive regulation of ubiquitin protein ligase activity	5	0.271444	0.0107482	8555, 5728, 11065, 51343, 5347	1806	9	16792	5.1655	1	0.120247	19.0644
GO:0035067	negative regulation of histone acetylation	5	0.271444	0.0107482	1487, 7291, 4204, 672, 50943	1806	9	16792	5.1655	1	0.120247	19.0644
GO:0034405	response to fluid shear stress	5	0.271444	0.0107482	1437, 2697, 10370, 207, 5159	1806	9	16792	5.1655	1	0.120247	19.0644
GO:0010389	regulation of G2/M transition of mitotic cell cycle	5	0.271444	0.0107482	1029, 1063, 5569, 85417, 9928	1806	9	16792	5.1655	1	0.120247	19.0644
GO:0021675	nerve development	5	0.271444	0.0107482	6405, 8828, 8829, 23405, 3611	1806	9	16792	5.1655	1	0.120247	19.0644
GO:1901522	positive regulation of transcription from RNA polymerase II promoter involved in cellular response to chemical stimulus	5	0.271444	0.0107482	860, 4089, 6258, 650, 6256	1806	9	16792	5.1655	1	0.120247	19.0644
GO:0070198	protein localization to chromosome, telomeric region	5	0.271444	0.0107482	7014, 8658, 545, 26277, 80351	1806	9	16792	5.1655	1	0.120247	19.0644
GO:0007088	regulation of mitotic nuclear division	8	0.434311	0.0109229	5300, 995, 57026, 4288, 4751, 858, 1613, 998	1806	24	16792	3.0993	1	0.121881	19.3438
GO:0030099	myeloid cell differentiation	8	0.434311	0.0109229	1050, 3217, 23054, 7704, 3428, 5371, 115727, 604	1806	24	16792	3.0993	1	0.121881	19.3438
GO:0045671	negative regulation of osteoclast differentiation	8	0.434311	0.0109229	171392, 7099, 3565, 6348, 5295, 6422, 1499, 3635	1806	24	16792	3.0993	1	0.121881	19.3438
GO:0007126	meiotic nuclear division	8	0.434311	0.0109229	8438, 8243, 4288, 7516, 1017, 5888, 7156, 11144	1806	24	16792	3.0993	1	0.121881	19.3438
GO:0043085	positive regulation of catalytic activity	17	0.92291	0.0115281	6647, 596, 84464, 2919, 5981, 2264, 8575, 857, 5660, 3481, 375, 8837, 4929, 3486, 5294, 4326, 54828	1806	81	16792	1.95141	1	0.128002	20.3042
GO:0034504	protein localization to nucleus	9	0.488599	0.011798	6469, 7704, 54971, 652, 4193, 655, 6495, 4487, 6662	1806	30	16792	2.78937	1	0.130592	20.7291
GO:0030177	positive regulation of Wnt signaling pathway	10	0.542888	0.0120253	1457, 7015, 6469, 6597, 6659, 2263, 650, 6497, 7473, 6422	1806	36	16792	2.58275	1	0.132724	21.0852
GO:0007611	learning or memory	10	0.542888	0.0120253	4891, 5728, 2904, 1956, 5575, 7067, 53358, 267, 4914, 836	1806	36	16792	2.58275	1	0.132724	21.0852
GO:0050714	positive regulation of protein secretion	10	0.542888	0.0120253	7042, 7430, 7040, 375, 7424, 3479, 8754, 283, 7043, 654	1806	36	16792	2.58275	1	0.132724	21.0852
GO:0045672	positive regulation of osteoclast differentiation	7	0.380022	0.012079	1435, 3458, 7071, 7124, 1385, 2353, 8600	1806	19	16792	3.42554	1	0.133056	21.1691
GO:0001894	tissue homeostasis	7	0.380022	0.012079	29123, 580, 31, 1490, 5925, 6794, 6662	1806	19	16792	3.42554	1	0.133056	21.1691
GO:0043393	regulation of protein binding	7	0.380022	0.012079	6714, 5347, 5566, 7049, 9759, 7046, 284	1806	19	16792	3.42554	1	0.133056	21.1691
GO:0030220	platelet formation	7	0.380022	0.012079	842, 6722, 5781, 2623, 2033, 5777, 836	1806	19	16792	3.42554	1	0.133056	21.1691
GO:0090190	positive regulation of branching involved in ureteric bud morphogenesis	7	0.380022	0.012079	7040, 3217, 7422, 186, 7482, 6495, 6662	1806	19	16792	3.42554	1	0.133056	21.1691
GO:0042832	defense response to protozoan	7	0.380022	0.012079	958, 3265, 3458, 3565, 3586, 3569, 602	1806	19	16792	3.42554	1	0.133056	21.1691
GO:0071361	cellular response to ethanol	6	0.325733	0.012438	94241, 6648, 5562, 3709, 54658, 5581	1806	14	16792	3.98481	1	0.136523	21.7279
GO:0030194	positive regulation of blood coagulation	6	0.325733	0.012438	10855, 2149, 4780, 7057, 5054, 948	1806	14	16792	3.98481	1	0.136523	21.7279
GO:0001516	prostaglandin biosynthetic process	6	0.325733	0.012438	4282, 5743, 5742, 972, 1906, 1907	1806	14	16792	3.98481	1	0.136523	21.7279
GO:0030889	negative regulation of B cell proliferation	6	0.325733	0.012438	5074, 4332, 472, 1029, 3586, 3635	1806	14	16792	3.98481	1	0.136523	21.7279
GO:0090303	positive regulation of wound healing	6	0.325733	0.012438	3265, 4638, 301, 3146, 1839, 5581	1806	14	16792	3.98481	1	0.136523	21.7279
GO:0045618	positive regulation of keratinocyte differentiation	6	0.325733	0.012438	7421, 4831, 4851, 8202, 5583, 5469	1806	14	16792	3.98481	1	0.136523	21.7279
GO:0031929	TOR signaling	6	0.325733	0.012438	6198, 2625, 55704, 1978, 6194, 2475	1806	14	16792	3.98481	1	0.136523	21.7279
GO:0032461	positive regulation of protein oligomerization	6	0.325733	0.012438	4314, 4312, 637, 581, 7157, 5366	1806	14	16792	3.98481	1	0.136523	21.7279
GO:0021762	substantia nigra development	12	0.651466	0.0133044	64426, 3939, 2539, 2247, 387, 7707, 801, 5810, 2254, 57447, 3309, 998	1806	49	16792	2.27704	1	0.145127	23.0612
GO:0050715	positive regulation of cytokine secretion	8	0.434311	0.0137934	4282, 23705, 6714, 6850, 186, 7124, 3630, 3586	1806	25	16792	2.97533	1	0.149827	23.804
GO:0046686	response to cadmium ion	8	0.434311	0.0137934	5601, 7015, 6648, 5111, 1027, 847, 6678, 983	1806	25	16792	2.97533	1	0.149827	23.804
GO:0006306	DNA methylation	8	0.434311	0.0137934	2146, 10664, 9219, 2353, 1786, 1789, 10919, 79813	1806	25	16792	2.97533	1	0.149827	23.804
GO:0034613	cellular protein localization	11	0.597177	0.0139783	89780, 1856, 967, 26524, 8313, 3400, 1495, 998, 7157, 7474, 1499	1806	43	16792	2.37853	1	0.151439	24.0831
GO:0030901	midbrain development	9	0.488599	0.014439	7471, 6469, 3280, 2263, 3579, 5992, 4487, 2648, 2260	1806	31	16792	2.69939	1	0.155799	24.7745
GO:1990090	cellular response to nerve growth factor stimulus	9	0.488599	0.014439	1869, 1453, 2309, 3397, 867, 1385, 4914, 207, 2648	1806	31	16792	2.69939	1	0.155799	24.7745
GO:0002479	antigen processing and presentation of exogenous peptide antigen via MHC class I, TAP-dependent	14	0.760043	0.0151767	5706, 5704, 5702, 9861, 5700, 5713, 5701, 3693, 5714, 5715, 5716, 948, 3685, 10197	1806	63	16792	2.0662	1	0.162863	25.8689
GO:0045814	negative regulation of gene expression, epigenetic	12	0.651466	0.015446	2146, 22823, 126961, 8726, 23512, 8350, 648, 5928, 121536, 1786, 1789, 5931	1806	50	16792	2.2315	1	0.165253	26.2646
GO:0007189	adenylate cyclase-activating G-protein coupled receptor signaling pathway	12	0.651466	0.015446	3973, 5732, 5745, 109, 5744, 5731, 108, 5733, 107, 111, 10672, 2776	1806	50	16792	2.2315	1	0.165253	26.2646
GO:0002052	positive regulation of neuroblast proliferation	7	0.380022	0.015718	6469, 7422, 7424, 4851, 3091, 2737, 1499	1806	20	16792	3.25426	1	0.167655	26.6624
GO:0034614	cellular response to reactive oxygen species	7	0.380022	0.015718	6714, 7168, 5156, 8644, 2353, 2241, 5829	1806	20	16792	3.25426	1	0.167655	26.6624
GO:0007409	axonogenesis	19	1.03149	0.016041	596, 5781, 6277, 4851, 7476, 2263, 2932, 54106, 63923, 5058, 1385, 6794, 1496, 288, 4060, 3925, 107, 1630, 10446	1806	98	16792	1.80265	1	0.170539	27.132
GO:0023014	signal transduction by protein phosphorylation	11	0.597177	0.0163946	659, 7042, 10298, 657, 9448, 6789, 3756, 3791, 7048, 3643, 7046	1806	44	16792	2.32447	1	0.173701	27.6428
GO:0032691	negative regulation of interleukin-1 beta production	5	0.271444	0.0164072	409, 54206, 1139, 2950, 54	1806	10	16792	4.64895	1	0.173546	27.661
GO:0070365	hepatocyte differentiation	5	0.271444	0.0164072	3673, 7471, 301, 5629, 1543	1806	10	16792	4.64895	1	0.173546	27.661
GO:0042118	endothelial cell activation	5	0.271444	0.0164072	3205, 4089, 27086, 7046, 6925	1806	10	16792	4.64895	1	0.173546	27.661
GO:0003197	endocardial cushion development	5	0.271444	0.0164072	659, 10370, 2065, 652, 2078	1806	10	16792	4.64895	1	0.173546	27.661
GO:0035265	organ growth	5	0.271444	0.0164072	596, 5781, 2263, 10919, 4087	1806	10	16792	4.64895	1	0.173546	27.661
GO:0050765	negative regulation of phagocytosis	5	0.271444	0.0164072	1445, 7040, 5728, 9370, 10399	1806	10	16792	4.64895	1	0.173546	27.661
GO:0046888	negative regulation of hormone secretion	5	0.271444	0.0164072	3976, 9370, 5008, 3569, 1906	1806	10	16792	4.64895	1	0.173546	27.661
GO:0031953	negative regulation of protein autophosphorylation	5	0.271444	0.0164072	3725, 54206, 9370, 9961, 2022	1806	10	16792	4.64895	1	0.173546	27.661
GO:0034501	protein localization to kinetochore	5	0.271444	0.0164072	57082, 9212, 701, 7272, 983	1806	10	16792	4.64895	1	0.173546	27.661
GO:0060044	negative regulation of cardiac muscle cell proliferation	5	0.271444	0.0164072	2697, 5728, 5600, 7048, 7161	1806	10	16792	4.64895	1	0.173546	27.661
GO:0071481	cellular response to X-ray	5	0.271444	0.0164072	472, 7520, 2547, 6422, 7158	1806	10	16792	4.64895	1	0.173546	27.661
GO:0010762	regulation of fibroblast migration	5	0.271444	0.0164072	9219, 6385, 2768, 2241, 5879	1806	10	16792	4.64895	1	0.173546	27.661
GO:0045616	regulation of keratinocyte differentiation	5	0.271444	0.0164072	6093, 54206, 7538, 360, 9475	1806	10	16792	4.64895	1	0.173546	27.661
GO:0006983	ER overload response	5	0.271444	0.0164072	1649, 2932, 84919, 3309, 7157	1806	10	16792	4.64895	1	0.173546	27.661
GO:0007417	central nervous system development	22	1.19435	0.0166905	4862, 1445, 5728, 6714, 6469, 7704, 56034, 53358, 27330, 3981, 10370, 6197, 2950, 6789, 5653, 11059, 3399, 7077, 2534, 1462, 6935, 10763	1806	120	16792	1.70461	1	0.176004	28.0677
GO:0009888	tissue development	6	0.325733	0.0170346	2494, 7227, 2624, 2623, 7490, 53615	1806	15	16792	3.71916	1	0.17903	28.5588
GO:0006271	DNA strand elongation involved in DNA replication	6	0.325733	0.0170346	5424, 5425, 5422, 5558, 5983, 5111	1806	15	16792	3.71916	1	0.17903	28.5588
GO:0030214	hyaluronan catabolic process	6	0.325733	0.0170346	3161, 7040, 2247, 6548, 960, 8692	1806	15	16792	3.71916	1	0.17903	28.5588
GO:0021854	hypothalamus development	6	0.325733	0.0170346	8648, 51176, 581, 2113, 190, 4609	1806	15	16792	3.71916	1	0.17903	28.5588
GO:0008585	female gonad development	6	0.325733	0.0170346	675, 54361, 5308, 2175, 25976, 6422	1806	15	16792	3.71916	1	0.17903	28.5588
GO:0035050	embryonic heart tube development	6	0.325733	0.0170346	2296, 6909, 1482, 1499, 64321, 5469	1806	15	16792	3.71916	1	0.17903	28.5588
GO:0045190	isotype switching	6	0.325733	0.0170346	2067, 4683, 4292, 4436, 2956, 3981	1806	15	16792	3.71916	1	0.17903	28.5588
GO:0006309	apoptotic DNA fragmentation	6	0.325733	0.0170346	1676, 1677, 3836, 3146, 23405, 836	1806	15	16792	3.71916	1	0.17903	28.5588
GO:0001958	endochondral ossification	8	0.434311	0.0171652	860, 7010, 652, 3636, 4322, 4323, 2261, 654	1806	26	16792	2.86089	1	0.179998	28.7444
GO:0051491	positive regulation of filopodium assembly	8	0.434311	0.0171652	6722, 6366, 1236, 6624, 84299, 7046, 54828, 7043	1806	26	16792	2.86089	1	0.179998	28.7444
GO:0030041	actin filament polymerization	8	0.434311	0.0171652	2017, 2934, 10810, 25, 5879, 57580, 283, 3717	1806	26	16792	2.86089	1	0.179998	28.7444
GO:0050999	regulation of nitric-oxide synthase activity	8	0.434311	0.0171652	3320, 3952, 1956, 801, 3553, 857, 207, 5593	1806	26	16792	2.86089	1	0.179998	28.7444
GO:0050873	brown fat cell differentiation	9	0.488599	0.0174846	1050, 10603, 1051, 10891, 5743, 9370, 4329, 664, 3655	1806	32	16792	2.61503	1	0.182758	29.1963
GO:0070098	chemokine-mediated signaling pathway	15	0.814332	0.0176771	2919, 6348, 6362, 6387, 6352, 6351, 1234, 6366, 6374, 729230, 7852, 3579, 2185, 57007, 3576	1806	71	16792	1.96434	1	0.184298	29.4673
GO:0075733	intracellular transport of virus	12	0.651466	0.017836	4927, 3836, 137492, 3839, 3838, 9972, 8480, 5901, 7251, 79902, 10762, 55048	1806	51	16792	2.18774	1	0.185513	29.6903
GO:0045596	negative regulation of cell differentiation	12	0.651466	0.017836	7040, 1021, 3688, 4855, 6469, 23512, 54361, 3845, 5914, 6498, 190, 5594	1806	51	16792	2.18774	1	0.185513	29.6903
GO:0009653	anatomical structure morphogenesis	18	0.977199	0.0178867	1474, 8870, 1147, 2625, 2149, 6624, 4738, 3875, 2253, 27122, 2069, 3491, 3978, 5460, 7163, 4162, 5879, 6477	1806	92	16792	1.81915	1	0.185701	29.7613
GO:0008544	epidermis development	17	0.92291	0.017967	1474, 5744, 6278, 3852, 10481, 3909, 5465, 3918, 7357, 6304, 2549, 25818, 5948, 1490, 3643, 1999, 412	1806	85	16792	1.85958	1	0.186168	29.8737
GO:0007253	cytoplasmic sequestering of NF-kappaB	4	0.217155	0.0193121	9908, 3586, 4792, 5716	1806	6	16792	6.1986	1	0.198437	31.73
GO:0031536	positive regulation of exit from mitosis	4	0.217155	0.0193121	7040, 11065, 332, 11331	1806	6	16792	6.1986	1	0.198437	31.73
GO:0030422	production of siRNA involved in RNA interference	4	0.217155	0.0193121	7015, 23405, 29102, 8575	1806	6	16792	6.1986	1	0.198437	31.73
GO:0051271	negative regulation of cellular component movement	4	0.217155	0.0193121	6672, 7049, 1027, 81	1806	6	16792	6.1986	1	0.198437	31.73
GO:0061312	BMP signaling pathway involved in heart development	4	0.217155	0.0193121	657, 652, 4487, 4488	1806	6	16792	6.1986	1	0.198437	31.73
GO:0010042	response to manganese ion	4	0.217155	0.0193121	6648, 5743, 8754, 706	1806	6	16792	6.1986	1	0.198437	31.73
GO:1903428	positive regulation of reactive oxygen species biosynthetic process	4	0.217155	0.0193121	11315, 2309, 3565, 9759	1806	6	16792	6.1986	1	0.198437	31.73
GO:0002320	lymphoid progenitor cell differentiation	4	0.217155	0.0193121	596, 6469, 3815, 652	1806	6	16792	6.1986	1	0.198437	31.73
GO:0032364	oxygen homeostasis	4	0.217155	0.0193121	6648, 54583, 3091, 7477	1806	6	16792	6.1986	1	0.198437	31.73
GO:0030579	ubiquitin-dependent SMAD protein catabolic process	4	0.217155	0.0193121	64750, 7471, 54778, 10273	1806	6	16792	6.1986	1	0.198437	31.73
GO:0045639	positive regulation of myeloid cell differentiation	4	0.217155	0.0193121	3202, 182, 3952, 3146	1806	6	16792	6.1986	1	0.198437	31.73
GO:0097084	vascular smooth muscle cell development	4	0.217155	0.0193121	133, 3280, 2022, 23493	1806	6	16792	6.1986	1	0.198437	31.73
GO:0051045	negative regulation of membrane protein ectodomain proteolysis	4	0.217155	0.0193121	7077, 7076, 7078, 3586	1806	6	16792	6.1986	1	0.198437	31.73
GO:0009299	mRNA transcription	4	0.217155	0.0193121	2069, 1655, 5467, 3297	1806	6	16792	6.1986	1	0.198437	31.73
GO:0055012	ventricular cardiac muscle cell differentiation	4	0.217155	0.0193121	5915, 3084, 5914, 6256	1806	6	16792	6.1986	1	0.198437	31.73
GO:0014842	regulation of skeletal muscle satellite cell proliferation	4	0.217155	0.0193121	8837, 284, 6495, 5467	1806	6	16792	6.1986	1	0.198437	31.73
GO:2000271	positive regulation of fibroblast apoptotic process	4	0.217155	0.0193121	694, 8626, 10018, 6422	1806	6	16792	6.1986	1	0.198437	31.73
GO:0097527	necroptotic signaling pathway	4	0.217155	0.0193121	355, 8772, 356, 7124	1806	6	16792	6.1986	1	0.198437	31.73
GO:0045084	positive regulation of interleukin-12 biosynthetic process	4	0.217155	0.0193121	3458, 7099, 5970, 3659	1806	6	16792	6.1986	1	0.198437	31.73
GO:0000710	meiotic mismatch repair	4	0.217155	0.0193121	2067, 4436, 2956, 4437	1806	6	16792	6.1986	1	0.198437	31.73
GO:0032025	response to cobalt ion	4	0.217155	0.0193121	842, 841, 466, 836	1806	6	16792	6.1986	1	0.198437	31.73
GO:2000347	positive regulation of hepatocyte proliferation	4	0.217155	0.0193121	7494, 89780, 5469, 3249	1806	6	16792	6.1986	1	0.198437	31.73
GO:0060527	prostate epithelial cord arborization involved in prostate glandular acinus morphogenesis	4	0.217155	0.0193121	2263, 2099, 10481, 6422	1806	6	16792	6.1986	1	0.198437	31.73
GO:0071168	protein localization to chromatin	4	0.217155	0.0193121	2146, 5347, 5885, 2099	1806	6	16792	6.1986	1	0.198437	31.73
GO:0003179	heart valve morphogenesis	4	0.217155	0.0193121	7042, 7040, 6662, 2475	1806	6	16792	6.1986	1	0.198437	31.73
GO:0033278	cell proliferation in midbrain	4	0.217155	0.0193121	89780, 7471, 8323, 7472	1806	6	16792	6.1986	1	0.198437	31.73
GO:0032680	regulation of tumor necrosis factor production	4	0.217155	0.0193121	7538, 9261, 27086, 284	1806	6	16792	6.1986	1	0.198437	31.73
GO:0042487	regulation of odontogenesis of dentin-containing tooth	4	0.217155	0.0193121	860, 652, 2253, 650	1806	6	16792	6.1986	1	0.198437	31.73
GO:1901990	regulation of mitotic cell cycle phase transition	4	0.217155	0.0193121	2068, 79858, 7508, 1642	1806	6	16792	6.1986	1	0.198437	31.73
GO:1903715	regulation of aerobic respiration	4	0.217155	0.0193121	863, 3091, 7415, 664	1806	6	16792	6.1986	1	0.198437	31.73
GO:2001171	positive regulation of ATP biosynthetic process	4	0.217155	0.0193121	6774, 10891, 7415, 4609	1806	6	16792	6.1986	1	0.198437	31.73
GO:0042045	epithelial fluid transport	4	0.217155	0.0193121	1437, 1910, 3708, 1906	1806	6	16792	6.1986	1	0.198437	31.73
GO:1903799	negative regulation of production of miRNAs involved in gene silencing by miRNA	4	0.217155	0.0193121	9612, 7040, 9611, 2099	1806	6	16792	6.1986	1	0.198437	31.73
GO:0051150	regulation of smooth muscle cell differentiation	4	0.217155	0.0193121	6722, 2263, 652, 6935	1806	6	16792	6.1986	1	0.198437	31.73
GO:0046632	alpha-beta T cell differentiation	4	0.217155	0.0193121	301, 51176, 6932, 25	1806	6	16792	6.1986	1	0.198437	31.73
GO:0007044	cell-substrate junction assembly	4	0.217155	0.0193121	3678, 2335, 3690, 3655	1806	6	16792	6.1986	1	0.198437	31.73
GO:0035897	proteolysis in other organism	4	0.217155	0.0193121	6416, 5605, 5606, 5604	1806	6	16792	6.1986	1	0.198437	31.73
GO:0010564	regulation of cell cycle process	4	0.217155	0.0193121	1877, 8091, 6422, 6662	1806	6	16792	6.1986	1	0.198437	31.73
GO:0043619	regulation of transcription from RNA polymerase II promoter in response to oxidative stress	4	0.217155	0.0193121	3162, 405, 2034, 3091	1806	6	16792	6.1986	1	0.198437	31.73
GO:0051798	positive regulation of hair follicle development	4	0.217155	0.0193121	10855, 7124, 10468, 8717	1806	6	16792	6.1986	1	0.198437	31.73
GO:0060754	positive regulation of mast cell chemotaxis	4	0.217155	0.0193121	7422, 7424, 2277, 5228	1806	6	16792	6.1986	1	0.198437	31.73
GO:0060136	embryonic process involved in female pregnancy	4	0.217155	0.0193121	10370, 6670, 3297, 3726	1806	6	16792	6.1986	1	0.198437	31.73
GO:0060789	hair follicle placode formation	4	0.217155	0.0193121	3065, 3066, 998, 1499	1806	6	16792	6.1986	1	0.198437	31.73
GO:0071559	response to transforming growth factor beta	4	0.217155	0.0193121	463, 864, 4089, 2022	1806	6	16792	6.1986	1	0.198437	31.73
GO:0051573	negative regulation of histone H3-K9 methylation	4	0.217155	0.0193121	672, 23028, 1786, 1789	1806	6	16792	6.1986	1	0.198437	31.73
GO:0060363	cranial suture morphogenesis	4	0.217155	0.0193121	7291, 2249, 652, 4488	1806	6	16792	6.1986	1	0.198437	31.73
GO:2001200	positive regulation of dendritic cell differentiation	4	0.217155	0.0193121	3956, 3146, 177, 3958	1806	6	16792	6.1986	1	0.198437	31.73
GO:0010742	macrophage derived foam cell differentiation	4	0.217155	0.0193121	7040, 6772, 2033, 5468	1806	6	16792	6.1986	1	0.198437	31.73
GO:0006924	activation-induced cell death of T cells	4	0.217155	0.0193121	355, 3559, 207, 6194	1806	6	16792	6.1986	1	0.198437	31.73
GO:1903672	positive regulation of sprouting angiogenesis	4	0.217155	0.0193121	2247, 3146, 3678, 3716	1806	6	16792	6.1986	1	0.198437	31.73
GO:0051096	positive regulation of helicase activity	4	0.217155	0.0193121	25913, 4436, 2956, 4437	1806	6	16792	6.1986	1	0.198437	31.73
GO:0035307	positive regulation of protein dephosphorylation	7	0.380022	0.0200497	5525, 5524, 7040, 5300, 801, 5580, 10395	1806	21	16792	3.0993	1	0.204933	32.728
GO:0007369	gastrulation	7	0.380022	0.0200497	145258, 8452, 2253, 7048, 10399, 6194, 4087	1806	21	16792	3.0993	1	0.204933	32.728
GO:0008219	cell death	10	0.542888	0.0202089	7042, 3162, 1191, 8312, 2355, 5733, 27158, 4296, 1027, 664	1806	39	16792	2.38408	1	0.206078	32.9416
GO:0032880	regulation of protein localization	12	0.651466	0.0204904	116, 2280, 5599, 596, 55294, 396, 7478, 10399, 3630, 6495, 5727, 207	1806	52	16792	2.14567	1	0.208334	33.3177
GO:0060349	bone morphogenesis	8	0.434311	0.0210786	10370, 2263, 54, 6497, 4322, 4487, 2261, 7020	1806	27	16792	2.75493	1	0.213356	34.097
GO:0043029	T cell homeostasis	8	0.434311	0.0210786	7040, 8772, 596, 5896, 6777, 10018, 5366, 50943	1806	27	16792	2.75493	1	0.213356	34.097
GO:0001656	metanephros development	8	0.434311	0.0210786	4824, 596, 6469, 3399, 3398, 2253, 655, 2737	1806	27	16792	2.75493	1	0.213356	34.097
GO:0048678	response to axon injury	8	0.434311	0.0210786	3956, 6647, 2056, 6648, 2247, 581, 4914, 983	1806	27	16792	2.75493	1	0.213356	34.097
GO:0044130	negative regulation of growth of symbiont in host	6	0.325733	0.0226301	4049, 3458, 7124, 8878, 3586, 948	1806	16	16792	3.48671	1	0.226946	36.1118
GO:2000179	positive regulation of neural precursor cell proliferation	6	0.325733	0.0226301	89780, 5629, 23028, 3642, 57650, 10763	1806	16	16792	3.48671	1	0.226946	36.1118
GO:0061028	establishment of endothelial barrier	6	0.325733	0.0226301	7430, 4478, 10411, 5144, 2150, 3383	1806	16	16792	3.48671	1	0.226946	36.1118
GO:0046328	regulation of JNK cascade	6	0.325733	0.0226301	23239, 3480, 9448, 7049, 2150, 10987	1806	16	16792	3.48671	1	0.226946	36.1118
GO:0048593	camera-type eye morphogenesis	6	0.325733	0.0226301	7528, 7422, 6015, 6497, 2737, 2048	1806	16	16792	3.48671	1	0.226946	36.1118
GO:0060216	definitive hemopoiesis	6	0.325733	0.0226301	204851, 3205, 6670, 2624, 7010, 7049	1806	16	16792	3.48671	1	0.226946	36.1118
GO:0097194	execution phase of apoptosis	6	0.325733	0.0226301	841, 8837, 27113, 207, 836, 835	1806	16	16792	3.48671	1	0.226946	36.1118
GO:0090026	positive regulation of monocyte chemotaxis	6	0.325733	0.0226301	6352, 6387, 6278, 3146, 729230, 5054	1806	16	16792	3.48671	1	0.226946	36.1118
GO:1904355	positive regulation of telomere capping	6	0.325733	0.0226301	9212, 8658, 4751, 5595, 80351, 5594	1806	16	16792	3.48671	1	0.226946	36.1118
GO:0051895	negative regulation of focal adhesion assembly	6	0.325733	0.0226301	6714, 5728, 7057, 4323, 10395, 54828	1806	16	16792	3.48671	1	0.226946	36.1118
GO:1900006	positive regulation of dendrite development	6	0.325733	0.0226301	153090, 2146, 8826, 3556, 25, 655	1806	16	16792	3.48671	1	0.226946	36.1118
GO:0006897	endocytosis	24	1.30293	0.0236026	3265, 1139, 6469, 1453, 598, 1455, 7249, 2690, 8678, 30011, 274, 9902, 273, 58513, 4830, 160, 9322, 10188, 8527, 6614, 3636, 5294, 5286, 998	1806	139	16792	1.60539	1	0.2352	37.3446
GO:0033235	positive regulation of protein sumoylation	5	0.271444	0.0236238	405, 1029, 23551, 9759, 51588	1806	11	16792	4.22632	1	0.235036	37.3712
GO:0030851	granulocyte differentiation	5	0.271444	0.0236238	1050, 10370, 6670, 863, 23028	1806	11	16792	4.22632	1	0.235036	37.3712
GO:0042535	positive regulation of tumor necrosis factor biosynthetic process	5	0.271444	0.0236238	7099, 9261, 729230, 7057, 3315	1806	11	16792	4.22632	1	0.235036	37.3712
GO:0001823	mesonephros development	5	0.271444	0.0236238	2625, 7704, 652, 2253, 655	1806	11	16792	4.22632	1	0.235036	37.3712
GO:0045745	positive regulation of G-protein coupled receptor protein signaling pathway	5	0.271444	0.0236238	43847, 25818, 5653, 5245, 2852	1806	11	16792	4.22632	1	0.235036	37.3712
GO:0090051	negative regulation of cell migration involved in sprouting angiogenesis	5	0.271444	0.0236238	90627, 387, 4851, 9314, 5607	1806	11	16792	4.22632	1	0.235036	37.3712
GO:0010763	positive regulation of fibroblast migration	5	0.271444	0.0236238	7040, 207, 7057, 4921, 5581	1806	11	16792	4.22632	1	0.235036	37.3712
GO:0046849	bone remodeling	5	0.271444	0.0236238	4853, 1969, 3569, 1943, 9770	1806	11	16792	4.22632	1	0.235036	37.3712
GO:0070914	UV-damage excision repair	5	0.271444	0.0236238	2067, 1643, 7508, 23411, 1642	1806	11	16792	4.22632	1	0.235036	37.3712
GO:1901653	cellular response to peptide	5	0.271444	0.0236238	7071, 688, 51274, 3397, 9314	1806	11	16792	4.22632	1	0.235036	37.3712
GO:0000185	activation of MAPKKK activity	5	0.271444	0.0236238	4616, 153090, 1647, 7124, 10454	1806	11	16792	4.22632	1	0.235036	37.3712
GO:0031076	embryonic camera-type eye development	5	0.271444	0.0236238	10848, 5916, 5308, 5914, 10763	1806	11	16792	4.22632	1	0.235036	37.3712
GO:0001886	endothelial cell morphogenesis	5	0.271444	0.0236238	4855, 5175, 3397, 80781, 4233	1806	11	16792	4.22632	1	0.235036	37.3712
GO:0001775	cell activation	5	0.271444	0.0236238	5156, 100133941, 7076, 3479, 6348	1806	11	16792	4.22632	1	0.235036	37.3712
GO:0045060	negative thymic T cell selection	5	0.271444	0.0236238	355, 6469, 1236, 2737, 972	1806	11	16792	4.22632	1	0.235036	37.3712
GO:0021904	dorsal/ventral neural tube patterning	5	0.271444	0.0236238	145258, 89780, 6469, 652, 3169	1806	11	16792	4.22632	1	0.235036	37.3712
GO:0034116	positive regulation of heterotypic cell-cell adhesion	5	0.271444	0.0236238	7124, 3553, 3586, 960, 655	1806	11	16792	4.22632	1	0.235036	37.3712
GO:0042551	neuron maturation	5	0.271444	0.0236238	5979, 4204, 4929, 23028, 5925	1806	11	16792	4.22632	1	0.235036	37.3712
GO:0033674	positive regulation of kinase activity	5	0.271444	0.0236238	4361, 4683, 8543, 10111, 960	1806	11	16792	4.22632	1	0.235036	37.3712
GO:0042102	positive regulation of T cell proliferation	13	0.705755	0.0242224	301, 3280, 4179, 29126, 79679, 7412, 6352, 3458, 3952, 3565, 3553, 59067, 3569	1806	60	16792	2.01454	1	0.239918	38.1184
GO:0045859	regulation of protein kinase activity	9	0.488599	0.0249086	1894, 6647, 7248, 9368, 1460, 1019, 898, 998, 2475	1806	34	16792	2.46121	1	0.245514	38.9647
GO:0051321	meiotic cell cycle	9	0.488599	0.0249086	4361, 5515, 4683, 55124, 4751, 29893, 3014, 85417, 5932	1806	34	16792	2.46121	1	0.245514	38.9647
GO:0016573	histone acetylation	9	0.488599	0.0249086	10499, 7703, 4204, 51147, 1387, 1386, 8295, 8202, 53615	1806	34	16792	2.46121	1	0.245514	38.9647
GO:1900087	positive regulation of G1/S transition of mitotic cell cycle	7	0.380022	0.0251251	26057, 7015, 328, 301, 8451, 894, 1543	1806	22	16792	2.95842	1	0.24702	39.2295
GO:0031334	positive regulation of protein complex assembly	7	0.380022	0.0251251	7040, 7422, 2247, 5526, 7124, 2932, 7415	1806	22	16792	2.95842	1	0.24702	39.2295
GO:0043647	inositol phosphate metabolic process	11	0.597177	0.0254931	5330, 5728, 5335, 5333, 5336, 5331, 801, 3631, 3636, 3612, 3635	1806	47	16792	2.1761	1	0.249816	39.6769
GO:0032007	negative regulation of TOR signaling	8	0.434311	0.0255704	7248, 84335, 5562, 7249, 3091, 2931, 54541, 23411	1806	28	16792	2.65654	1	0.250111	39.7704
GO:0007389	pattern specification process	8	0.434311	0.0255704	6469, 54778, 324, 2736, 6495, 7545, 10718, 6935	1806	28	16792	2.65654	1	0.250111	39.7704
GO:0006513	protein monoubiquitination	8	0.434311	0.0255704	8454, 8452, 7323, 7706, 23327, 9978, 55120, 7251	1806	28	16792	2.65654	1	0.250111	39.7704
GO:0031047	gene silencing by RNA	20	1.08578	0.0271999	5436, 5437, 5434, 5435, 126961, 55124, 5438, 29102, 8575, 5901, 79902, 4927, 8350, 23405, 5440, 5431, 5433, 9972, 8480, 10762	1806	111	16792	1.6753	1	0.263547	41.7116
GO:0034976	response to endoplasmic reticulum stress	15	0.814332	0.0275351	7494, 2923, 25, 1051, 10551, 5516, 27113, 8795, 1649, 10018, 7184, 5295, 7057, 3576, 57761	1806	75	16792	1.85958	1	0.265973	42.1034
GO:0009408	response to heat	11	0.597177	0.029203	6387, 6198, 3490, 6647, 94241, 3320, 5008, 3479, 3569, 207, 3297	1806	48	16792	2.13077	1	0.279397	44.0164
GO:0021542	dentate gyrus development	6	0.325733	0.0292904	5728, 1021, 7832, 51176, 5629, 4192	1806	17	16792	3.28161	1	0.279715	44.1149
GO:0009416	response to light stimulus	6	0.325733	0.0292904	1843, 5602, 4968, 2002, 2353, 3727	1806	17	16792	3.28161	1	0.279715	44.1149
GO:0051571	positive regulation of histone H3-K4 methylation	6	0.325733	0.0292904	4602, 672, 4089, 1786, 1789, 1499	1806	17	16792	3.28161	1	0.279715	44.1149
GO:0040018	positive regulation of multicellular organism growth	9	0.488599	0.0293422	7430, 1435, 596, 2688, 6777, 2690, 8091, 1385, 3297	1806	35	16792	2.39089	1	0.279742	44.1733
GO:0051607	defense response to virus	27	1.4658	0.0296747	148022, 6772, 5970, 7706, 51191, 8678, 5371, 3442, 664, 5610, 3440, 8692, 1525, 3458, 8772, 29108, 3659, 2150, 6041, 958, 10410, 596, 54541, 5366, 3445, 3428, 3569	1806	165	16792	1.52147	1	0.282056	44.5464
GO:0006968	cellular defense response	13	0.705755	0.0306605	4332, 4046, 50852, 7707, 5970, 8678, 8061, 3688, 1234, 729230, 3565, 2185, 3579	1806	62	16792	1.94956	1	0.289631	45.6388
GO:0010942	positive regulation of cell death	8	0.434311	0.0306741	4824, 3240, 57105, 8644, 8313, 5245, 652, 1027	1806	29	16792	2.56494	1	0.289334	45.6537
GO:0000281	mitotic cytokinesis	8	0.434311	0.0306741	288, 55165, 29127, 3925, 9493, 5347, 22891, 324	1806	29	16792	2.56494	1	0.289334	45.6537
GO:0000715	nucleotide-excision repair, DNA damage recognition	7	0.380022	0.0309888	8451, 9978, 1643, 7508, 142, 10987, 1642	1806	23	16792	2.82979	1	0.291451	45.998
GO:0016239	positive regulation of macroautophagy	7	0.380022	0.0309888	3162, 3091, 8878, 3791, 1634, 664, 23411	1806	23	16792	2.82979	1	0.291451	45.998
GO:0008595	anterior/posterior axis specification, embryo	4	0.217155	0.0311238	7855, 6997, 7474, 6926	1806	7	16792	5.31308	1	0.292123	46.1451
GO:0051151	negative regulation of smooth muscle cell differentiation	4	0.217155	0.0311238	2069, 26057, 4303, 80306	1806	7	16792	5.31308	1	0.292123	46.1451
GO:0060059	embryonic retina morphogenesis in camera-type eye	4	0.217155	0.0311238	4040, 28996, 204851, 5629	1806	7	16792	5.31308	1	0.292123	46.1451
GO:0048066	developmental pigmentation	4	0.217155	0.0311238	2767, 2776, 10018, 9839	1806	7	16792	5.31308	1	0.292123	46.1451
GO:0042908	xenobiotic transport	4	0.217155	0.0311238	5243, 8856, 9429, 6513	1806	7	16792	5.31308	1	0.292123	46.1451
GO:0060428	lung epithelium development	4	0.217155	0.0311238	54206, 6469, 7477, 8091	1806	7	16792	5.31308	1	0.292123	46.1451
GO:0006776	vitamin A metabolic process	4	0.217155	0.0311238	5948, 5947, 9227, 5467	1806	7	16792	5.31308	1	0.292123	46.1451
GO:0032287	peripheral nervous system myelin maintenance	4	0.217155	0.0311238	6647, 10397, 207, 208	1806	7	16792	5.31308	1	0.292123	46.1451
GO:0034983	peptidyl-lysine deacetylation	4	0.217155	0.0311238	10013, 9759, 23411, 23410	1806	7	16792	5.31308	1	0.292123	46.1451
GO:0090267	positive regulation of mitotic cell cycle spindle assembly checkpoint	4	0.217155	0.0311238	7517, 55795, 10403, 4085	1806	7	16792	5.31308	1	0.292123	46.1451
GO:0060449	bud elongation involved in lung branching	4	0.217155	0.0311238	10413, 10253, 2263, 652	1806	7	16792	5.31308	1	0.292123	46.1451
GO:0060982	coronary artery morphogenesis	4	0.217155	0.0311238	7422, 8829, 4851, 7046	1806	7	16792	5.31308	1	0.292123	46.1451
GO:0055009	atrial cardiac muscle tissue morphogenesis	4	0.217155	0.0311238	5629, 5308, 2022, 7472	1806	7	16792	5.31308	1	0.292123	46.1451
GO:0060907	positive regulation of macrophage cytokine production	4	0.217155	0.0311238	7099, 972, 7474, 948	1806	7	16792	5.31308	1	0.292123	46.1451
GO:0060463	lung lobe morphogenesis	4	0.217155	0.0311238	6469, 3976, 2263, 7048	1806	7	16792	5.31308	1	0.292123	46.1451
GO:2000503	positive regulation of natural killer cell chemotaxis	4	0.217155	0.0311238	6352, 6351, 9547, 6348	1806	7	16792	5.31308	1	0.292123	46.1451
GO:0060710	chorio-allantoic fusion	4	0.217155	0.0311238	3491, 51176, 7477, 655	1806	7	16792	5.31308	1	0.292123	46.1451
GO:0032717	negative regulation of interleukin-8 production	4	0.217155	0.0311238	408, 3570, 54106, 3586	1806	7	16792	5.31308	1	0.292123	46.1451
GO:0000578	embryonic axis specification	4	0.217155	0.0311238	7855, 7471, 7476, 1499	1806	7	16792	5.31308	1	0.292123	46.1451
GO:0061051	positive regulation of cell growth involved in cardiac muscle cell development	4	0.217155	0.0311238	5300, 3479, 1906, 2475	1806	7	16792	5.31308	1	0.292123	46.1451
GO:0045722	positive regulation of gluconeogenesis	4	0.217155	0.0311238	5465, 2308, 10891, 5771	1806	7	16792	5.31308	1	0.292123	46.1451
GO:1901838	positive regulation of transcription of nuclear large rRNA transcript from RNA polymerase I promoter	4	0.217155	0.0311238	6598, 6597, 4691, 2475	1806	7	16792	5.31308	1	0.292123	46.1451
GO:2000270	negative regulation of fibroblast apoptotic process	4	0.217155	0.0311238	2621, 5290, 5294, 6422	1806	7	16792	5.31308	1	0.292123	46.1451
GO:0034351	negative regulation of glial cell apoptotic process	4	0.217155	0.0311238	5578, 5584, 5583, 5580	1806	7	16792	5.31308	1	0.292123	46.1451
GO:0048102	autophagic cell death	4	0.217155	0.0311238	1032, 94241, 1027, 664	1806	7	16792	5.31308	1	0.292123	46.1451
GO:0070307	lens fiber cell development	4	0.217155	0.0311238	7431, 81029, 7476, 7477	1806	7	16792	5.31308	1	0.292123	46.1451
GO:0060992	response to fungicide	4	0.217155	0.0311238	23028, 10765, 10919, 79813	1806	7	16792	5.31308	1	0.292123	46.1451
GO:0045822	negative regulation of heart contraction	4	0.217155	0.0311238	5144, 5350, 3558, 3717	1806	7	16792	5.31308	1	0.292123	46.1451
GO:0061298	retina vasculature development in camera-type eye	4	0.217155	0.0311238	659, 5156, 3091, 5159	1806	7	16792	5.31308	1	0.292123	46.1451
GO:0035357	peroxisome proliferator activated receptor signaling pathway	4	0.217155	0.0311238	6256, 81, 5468, 5469	1806	7	16792	5.31308	1	0.292123	46.1451
GO:0045650	negative regulation of macrophage differentiation	4	0.217155	0.0311238	2624, 9370, 5771, 3624	1806	7	16792	5.31308	1	0.292123	46.1451
GO:0048842	positive regulation of axon extension involved in axon guidance	4	0.217155	0.0311238	659, 6387, 7422, 8829	1806	7	16792	5.31308	1	0.292123	46.1451
GO:0071639	positive regulation of monocyte chemotactic protein-1 production	4	0.217155	0.0311238	7291, 9370, 177, 3553	1806	7	16792	5.31308	1	0.292123	46.1451
GO:0003344	pericardium morphogenesis	4	0.217155	0.0311238	4040, 4851, 655, 6654	1806	7	16792	5.31308	1	0.292123	46.1451
GO:0009725	response to hormone	10	0.542888	0.0317959	6722, 23054, 2274, 64210, 7077, 5308, 7076, 2185, 4323, 283	1806	42	16792	2.21378	1	0.297057	46.8716
GO:0060348	bone development	10	0.542888	0.0317959	29123, 7471, 11214, 2263, 56034, 2253, 3292, 2022, 6678, 79648	1806	42	16792	2.21378	1	0.297057	46.8716
GO:0072136	metanephric mesenchymal cell proliferation involved in metanephros development	3	0.162866	0.0321659	6469, 6772, 655	1806	3	16792	9.2979	1	0.299567	47.2676
GO:0000255	allantoin metabolic process	3	0.162866	0.0321659	6777, 6776, 2690	1806	3	16792	9.2979	1	0.299567	47.2676
GO:0003199	endocardial cushion to mesenchymal transition involved in heart valve formation	3	0.162866	0.0321659	2078, 23493, 1942	1806	3	16792	9.2979	1	0.299567	47.2676
GO:0070487	monocyte aggregation	3	0.162866	0.0321659	3553, 960, 655	1806	3	16792	9.2979	1	0.299567	47.2676
GO:0070278	extracellular matrix constituent secretion	3	0.162866	0.0321659	90993, 1490, 2022	1806	3	16792	9.2979	1	0.299567	47.2676
GO:2000630	positive regulation of miRNA metabolic process	3	0.162866	0.0321659	3265, 5970, 4790	1806	3	16792	9.2979	1	0.299567	47.2676
GO:0042094	interleukin-2 biosynthetic process	3	0.162866	0.0321659	5074, 3606, 3556	1806	3	16792	9.2979	1	0.299567	47.2676
GO:0001828	inner cell mass cellular morphogenesis	3	0.162866	0.0321659	9113, 26524, 64321	1806	3	16792	9.2979	1	0.299567	47.2676
GO:0060559	positive regulation of calcidiol 1-monooxygenase activity	3	0.162866	0.0321659	3458, 7124, 3553	1806	3	16792	9.2979	1	0.299567	47.2676
GO:0034112	positive regulation of homotypic cell-cell adhesion	3	0.162866	0.0321659	288, 6352, 8600	1806	3	16792	9.2979	1	0.299567	47.2676
GO:0019087	transformation of host cell by virus	3	0.162866	0.0321659	3643, 4609, 8692	1806	3	16792	9.2979	1	0.299567	47.2676
GO:0060480	lung goblet cell differentiation	3	0.162866	0.0321659	3202, 25803, 10551	1806	3	16792	9.2979	1	0.299567	47.2676
GO:0032692	negative regulation of interleukin-1 production	3	0.162866	0.0321659	634, 9971, 3586	1806	3	16792	9.2979	1	0.299567	47.2676
GO:0018076	N-terminal peptidyl-lysine acetylation	3	0.162866	0.0321659	8850, 1387, 2033	1806	3	16792	9.2979	1	0.299567	47.2676
GO:0003130	BMP signaling pathway involved in heart induction	3	0.162866	0.0321659	5460, 652, 650	1806	3	16792	9.2979	1	0.299567	47.2676
GO:0060596	mammary placode formation	3	0.162866	0.0321659	6909, 6926, 10718	1806	3	16792	9.2979	1	0.299567	47.2676
GO:1902263	apoptotic process involved in embryonic digit morphogenesis	3	0.162866	0.0321659	4851, 581, 10018	1806	3	16792	9.2979	1	0.299567	47.2676
GO:0048597	post-embryonic camera-type eye morphogenesis	3	0.162866	0.0321659	581, 578, 3150	1806	3	16792	9.2979	1	0.299567	47.2676
GO:0060633	negative regulation of transcription initiation from RNA polymerase II promoter	3	0.162866	0.0321659	56998, 26036, 23493	1806	3	16792	9.2979	1	0.299567	47.2676
GO:0009263	deoxyribonucleotide biosynthetic process	3	0.162866	0.0321659	6240, 50484, 6241	1806	3	16792	9.2979	1	0.299567	47.2676
GO:0009822	alkaloid catabolic process	3	0.162866	0.0321659	1577, 1576, 1565	1806	3	16792	9.2979	1	0.299567	47.2676
GO:0042977	activation of JAK2 kinase activity	3	0.162866	0.0321659	5618, 2690, 3717	1806	3	16792	9.2979	1	0.299567	47.2676
GO:0010693	negative regulation of alkaline phosphatase activity	3	0.162866	0.0321659	7042, 7124, 10507	1806	3	16792	9.2979	1	0.299567	47.2676
GO:0035880	embryonic nail plate morphogenesis	3	0.162866	0.0321659	8323, 4487, 4488	1806	3	16792	9.2979	1	0.299567	47.2676
GO:2000366	positive regulation of STAT protein import into nucleus	3	0.162866	0.0321659	2066, 3952, 3569	1806	3	16792	9.2979	1	0.299567	47.2676
GO:0000720	pyrimidine dimer repair by nucleotide-excision repair	3	0.162866	0.0321659	2067, 23411, 3150	1806	3	16792	9.2979	1	0.299567	47.2676
GO:0060128	corticotropin hormone secreting cell differentiation	3	0.162866	0.0321659	2247, 2253, 650	1806	3	16792	9.2979	1	0.299567	47.2676
GO:0007418	ventral midline development	3	0.162866	0.0321659	6469, 2735, 2736	1806	3	16792	9.2979	1	0.299567	47.2676
GO:0060492	lung induction	3	0.162866	0.0321659	7472, 7482, 1499	1806	3	16792	9.2979	1	0.299567	47.2676
GO:0060978	angiogenesis involved in coronary vascular morphogenesis	3	0.162866	0.0321659	8829, 2247, 7046	1806	3	16792	9.2979	1	0.299567	47.2676
GO:2000491	positive regulation of hepatic stellate cell activation	3	0.162866	0.0321659	3952, 5159, 6195	1806	3	16792	9.2979	1	0.299567	47.2676
GO:0036462	TRAIL-activated apoptotic signaling pathway	3	0.162866	0.0321659	8797, 841, 8772	1806	3	16792	9.2979	1	0.299567	47.2676
GO:2001141	regulation of RNA biosynthetic process	3	0.162866	0.0321659	4286, 8202, 5469	1806	3	16792	9.2979	1	0.299567	47.2676
GO:0051088	PMA-inducible membrane protein ectodomain proteolysis	3	0.162866	0.0321659	6868, 8754, 102	1806	3	16792	9.2979	1	0.299567	47.2676
GO:0045715	negative regulation of low-density lipoprotein particle receptor biosynthetic process	3	0.162866	0.0321659	3685, 9370, 3690	1806	3	16792	9.2979	1	0.299567	47.2676
GO:0051154	negative regulation of striated muscle cell differentiation	3	0.162866	0.0321659	2146, 4487, 4904	1806	3	16792	9.2979	1	0.299567	47.2676
GO:1990785	response to water-immersion restraint stress	3	0.162866	0.0321659	4303, 2309, 4193	1806	3	16792	9.2979	1	0.299567	47.2676
GO:2001258	negative regulation of cation channel activity	3	0.162866	0.0321659	2056, 4318, 2257	1806	3	16792	9.2979	1	0.299567	47.2676
GO:0006272	leading strand elongation	3	0.162866	0.0321659	5426, 5422, 5111	1806	3	16792	9.2979	1	0.299567	47.2676
GO:0072125	negative regulation of glomerular mesangial cell proliferation	3	0.162866	0.0321659	3458, 652, 655	1806	3	16792	9.2979	1	0.299567	47.2676
GO:0038161	prolactin signaling pathway	3	0.162866	0.0321659	5618, 6777, 6776	1806	3	16792	9.2979	1	0.299567	47.2676
GO:0061198	fungiform papilla formation	3	0.162866	0.0321659	3065, 3066, 1499	1806	3	16792	9.2979	1	0.299567	47.2676
GO:0061184	positive regulation of dermatome development	3	0.162866	0.0321659	89780, 7471, 54361	1806	3	16792	9.2979	1	0.299567	47.2676
GO:2000819	regulation of nucleotide-excision repair	3	0.162866	0.0321659	5893, 3146, 8451	1806	3	16792	9.2979	1	0.299567	47.2676
GO:0038091	positive regulation of cell proliferation by VEGF-activated platelet derived growth factor receptor signaling pathway	3	0.162866	0.0321659	7422, 5156, 5159	1806	3	16792	9.2979	1	0.299567	47.2676
GO:0060745	mammary gland branching involved in pregnancy	3	0.162866	0.0321659	7421, 2099, 5469	1806	3	16792	9.2979	1	0.299567	47.2676
GO:0002068	glandular epithelial cell development	3	0.162866	0.0321659	5915, 5916, 5914	1806	3	16792	9.2979	1	0.299567	47.2676
GO:0050904	diapedesis	3	0.162866	0.0321659	3676, 5175, 2241	1806	3	16792	9.2979	1	0.299567	47.2676
GO:0060638	mesenchymal-epithelial cell signaling	3	0.162866	0.0321659	3202, 7482, 7474	1806	3	16792	9.2979	1	0.299567	47.2676
GO:0070424	regulation of nucleotide-binding oligomerization domain containing signaling pathway	3	0.162866	0.0321659	329, 330, 331	1806	3	16792	9.2979	1	0.299567	47.2676
GO:0060916	mesenchymal cell proliferation involved in lung development	3	0.162866	0.0321659	6469, 2263, 1499	1806	3	16792	9.2979	1	0.299567	47.2676
GO:0061308	cardiac neural crest cell development involved in heart development	3	0.162866	0.0321659	10370, 5595, 5594	1806	3	16792	9.2979	1	0.299567	47.2676
GO:0038145	macrophage colony-stimulating factor signaling pathway	3	0.162866	0.0321659	1436, 1435, 4486	1806	3	16792	9.2979	1	0.299567	47.2676
GO:0061031	endodermal digestive tract morphogenesis	3	0.162866	0.0321659	5308, 3398, 64321	1806	3	16792	9.2979	1	0.299567	47.2676
GO:0060523	prostate epithelial cord elongation	3	0.162866	0.0321659	6469, 2263, 2099	1806	3	16792	9.2979	1	0.299567	47.2676
GO:0031281	positive regulation of cyclase activity	3	0.162866	0.0321659	5599, 1432, 5595	1806	3	16792	9.2979	1	0.299567	47.2676
GO:0021544	subpallium development	3	0.162866	0.0321659	1745, 1746, 2253	1806	3	16792	9.2979	1	0.299567	47.2676
GO:2000726	negative regulation of cardiac muscle cell differentiation	3	0.162866	0.0321659	55553, 22943, 650	1806	3	16792	9.2979	1	0.299567	47.2676
GO:0060544	regulation of necroptotic process	3	0.162866	0.0321659	8837, 329, 330	1806	3	16792	9.2979	1	0.299567	47.2676
GO:0035986	senescence-associated heterochromatin focus assembly	3	0.162866	0.0321659	1029, 8091, 3159	1806	3	16792	9.2979	1	0.299567	47.2676
GO:0060242	contact inhibition	3	0.162866	0.0321659	10413, 5795, 706	1806	3	16792	9.2979	1	0.299567	47.2676
GO:0003350	pulmonary myocardium development	3	0.162866	0.0321659	5308, 10512, 1482	1806	3	16792	9.2979	1	0.299567	47.2676
GO:0042512	negative regulation of tyrosine phosphorylation of Stat1 protein	3	0.162866	0.0321659	9021, 8651, 5771	1806	3	16792	9.2979	1	0.299567	47.2676
GO:0070602	regulation of centromeric sister chromatid cohesion	3	0.162866	0.0321659	10664, 8313, 1499	1806	3	16792	9.2979	1	0.299567	47.2676
GO:0072193	ureter smooth muscle cell differentiation	3	0.162866	0.0321659	652, 6495, 6662	1806	3	16792	9.2979	1	0.299567	47.2676
GO:0010725	regulation of primitive erythrocyte differentiation	3	0.162866	0.0321659	2624, 2623, 23028	1806	3	16792	9.2979	1	0.299567	47.2676
GO:0044336	canonical Wnt signaling pathway involved in negative regulation of apoptotic process	3	0.162866	0.0321659	7471, 6932, 1499	1806	3	16792	9.2979	1	0.299567	47.2676
GO:0070212	protein poly-ADP-ribosylation	3	0.162866	0.0321659	84875, 8658, 142	1806	3	16792	9.2979	1	0.299567	47.2676
GO:0044346	fibroblast apoptotic process	3	0.162866	0.0321659	8452, 578, 4609	1806	3	16792	9.2979	1	0.299567	47.2676
GO:0070141	response to UV-A	3	0.162866	0.0321659	595, 1956, 207	1806	3	16792	9.2979	1	0.299567	47.2676
GO:0060948	cardiac vascular smooth muscle cell development	3	0.162866	0.0321659	7422, 4851, 23493	1806	3	16792	9.2979	1	0.299567	47.2676
GO:1903984	positive regulation of TRAIL-activated apoptotic signaling pathway	3	0.162866	0.0321659	5728, 467, 7078	1806	3	16792	9.2979	1	0.299567	47.2676
GO:0006549	isoleucine metabolic process	3	0.162866	0.0321659	6777, 6776, 2690	1806	3	16792	9.2979	1	0.299567	47.2676
GO:0048014	Tie signaling pathway	3	0.162866	0.0321659	7010, 285, 284	1806	3	16792	9.2979	1	0.299567	47.2676
GO:0060154	cellular process regulating host cell cycle in response to virus	3	0.162866	0.0321659	598, 572, 10018	1806	3	16792	9.2979	1	0.299567	47.2676
GO:1904339	negative regulation of dopaminergic neuron differentiation	3	0.162866	0.0321659	89780, 6469, 2932	1806	3	16792	9.2979	1	0.299567	47.2676
GO:0060312	regulation of blood vessel remodeling	3	0.162866	0.0321659	7040, 634, 2324	1806	3	16792	9.2979	1	0.299567	47.2676
GO:0060394	negative regulation of pathway-restricted SMAD protein phosphorylation	5	0.271444	0.0324818	7494, 56937, 22943, 2022, 4092	1806	12	16792	3.87412	1	0.301636	47.6035
GO:0030212	hyaluronan metabolic process	5	0.271444	0.0324818	5292, 4288, 3082, 207, 80760	1806	12	16792	3.87412	1	0.301636	47.6035
GO:0060218	hematopoietic stem cell differentiation	5	0.271444	0.0324818	2068, 6722, 1021, 7520, 6422	1806	12	16792	3.87412	1	0.301636	47.6035
GO:0048846	axon extension involved in axon guidance	5	0.271444	0.0324818	6405, 8828, 8829, 214, 9353	1806	12	16792	3.87412	1	0.301636	47.6035
GO:2000279	negative regulation of DNA biosynthetic process	5	0.271444	0.0324818	659, 1843, 2697, 1602, 9370	1806	12	16792	3.87412	1	0.301636	47.6035
GO:0032695	negative regulation of interleukin-12 production	5	0.271444	0.0324818	409, 54, 3586, 708, 7057	1806	12	16792	3.87412	1	0.301636	47.6035
GO:0021954	central nervous system neuron development	5	0.271444	0.0324818	2560, 7832, 2624, 3952, 4915	1806	12	16792	3.87412	1	0.301636	47.6035
GO:0019430	removal of superoxide radicals	5	0.271444	0.0324818	1728, 6647, 6648, 7001, 5052	1806	12	16792	3.87412	1	0.301636	47.6035
GO:0050921	positive regulation of chemotaxis	5	0.271444	0.0324818	7040, 6366, 2150, 7057, 5159	1806	12	16792	3.87412	1	0.301636	47.6035
GO:0042445	hormone metabolic process	5	0.271444	0.0324818	5781, 5653, 3952, 6294, 3169	1806	12	16792	3.87412	1	0.301636	47.6035
GO:0001759	organ induction	5	0.271444	0.0324818	2247, 652, 2253, 6495, 2260	1806	12	16792	3.87412	1	0.301636	47.6035
GO:0097067	cellular response to thyroid hormone stimulus	5	0.271444	0.0324818	10891, 2623, 3815, 1508, 5469	1806	12	16792	3.87412	1	0.301636	47.6035
GO:0071872	cellular response to epinephrine stimulus	5	0.271444	0.0324818	5142, 6548, 5144, 5566, 9370	1806	12	16792	3.87412	1	0.301636	47.6035
GO:0043616	keratinocyte proliferation	5	0.271444	0.0324818	2069, 8626, 1012, 5727, 5467	1806	12	16792	3.87412	1	0.301636	47.6035
GO:0031669	cellular response to nutrient levels	5	0.271444	0.0324818	5562, 3569, 3383, 3934, 2475	1806	12	16792	3.87412	1	0.301636	47.6035
GO:0006511	ubiquitin-dependent protein catabolic process	29	1.57438	0.0327186	64750, 7494, 4738, 10273, 7415, 8945, 7329, 55743, 5715, 7332, 8878, 23326, 6921, 56254, 267, 6478, 6477, 11065, 5706, 8065, 5701, 6502, 51366, 7267, 8314, 8454, 8452, 8451, 7323	1806	182	16792	1.48153	1	0.303075	47.854
GO:0045665	negative regulation of neuron differentiation	12	0.651466	0.0340525	6657, 182, 4854, 1840, 2309, 1977, 3400, 3398, 7161, 655, 2737, 5469	1806	56	16792	1.99241	1	0.313009	49.2436
GO:0042795	snRNA transcription from RNA polymerase II promoter	14	0.760043	0.0341721	5436, 5437, 5434, 5435, 5438, 6667, 1025, 1022, 2961, 5440, 5431, 5433, 5451, 2958	1806	70	16792	1.85958	1	0.313504	49.3665
GO:0009409	response to cold	9	0.488599	0.0342899	841, 133, 6648, 3320, 10891, 7067, 2353, 5468, 3569	1806	36	16792	2.32447	1	0.313983	49.4872
GO:0001654	eye development	8	0.434311	0.036419	7042, 6657, 2296, 28996, 204851, 3146, 2254, 654	1806	30	16792	2.47944	1	0.329701	51.6229
GO:0007052	mitotic spindle organization	8	0.434311	0.036419	8243, 8658, 3925, 10403, 891, 7272, 5901, 6790	1806	30	16792	2.47944	1	0.329701	51.6229
GO:0001708	cell fate specification	6	0.325733	0.0370654	3688, 6469, 4851, 324, 1499, 6662	1806	18	16792	3.0993	1	0.334088	52.2542
GO:0006939	smooth muscle contraction	6	0.325733	0.0370654	6093, 1909, 4638, 5144, 624, 9475	1806	18	16792	3.0993	1	0.334088	52.2542
GO:0006970	response to osmotic stress	6	0.325733	0.0370654	1263, 5603, 1956, 1386, 2185, 6513	1806	18	16792	3.0993	1	0.334088	52.2542
GO:0010039	response to iron ion	6	0.325733	0.0370654	595, 4891, 2280, 596, 4193, 7031	1806	18	16792	3.0993	1	0.334088	52.2542
GO:0001782	B cell homeostasis	6	0.325733	0.0370654	596, 581, 10018, 578, 6654, 50943	1806	18	16792	3.0993	1	0.334088	52.2542
GO:0010596	negative regulation of endothelial cell migration	6	0.325733	0.0370654	153090, 7026, 9353, 6672, 1634, 7057	1806	18	16792	3.0993	1	0.334088	52.2542
GO:0032502	developmental process	6	0.325733	0.0370654	55844, 8626, 163732, 1312, 5520, 5521	1806	18	16792	3.0993	1	0.334088	52.2542
GO:0050870	positive regulation of T cell activation	6	0.325733	0.0370654	29108, 729230, 6885, 961, 3932, 8600	1806	18	16792	3.0993	1	0.334088	52.2542
GO:0010971	positive regulation of G2/M transition of mitotic cell cycle	6	0.325733	0.0370654	595, 5890, 1019, 57504, 5889, 7480	1806	18	16792	3.0993	1	0.334088	52.2542
GO:0006261	DNA-dependent DNA replication	6	0.325733	0.0370654	8099, 5423, 5425, 5981, 6117, 5980	1806	18	16792	3.0993	1	0.334088	52.2542
GO:0002690	positive regulation of leukocyte chemotaxis	6	0.325733	0.0370654	3570, 6868, 6374, 2150, 3569, 1907	1806	18	16792	3.0993	1	0.334088	52.2542
GO:0031146	SCF-dependent proteasomal ubiquitin-dependent protein catabolic process	7	0.380022	0.0376774	8454, 55294, 79791, 9978, 8945, 25937, 9928	1806	24	16792	2.71189	1	0.338182	52.8446
GO:0007422	peripheral nervous system development	7	0.380022	0.0376774	1910, 10370, 2064, 9048, 2065, 3084, 5008	1806	24	16792	2.71189	1	0.338182	52.8446
GO:0001819	positive regulation of cytokine production	7	0.380022	0.0376774	2069, 89780, 6647, 7124, 3428, 59067, 5610	1806	24	16792	2.71189	1	0.338182	52.8446
GO:0035094	response to nicotine	9	0.488599	0.0397732	7412, 3162, 1139, 596, 3775, 3066, 1385, 1906, 836	1806	37	16792	2.26165	1	0.353048	54.8146
GO:0043087	regulation of GTPase activity	13	0.705755	0.0424934	153090, 5747, 6647, 2042, 5364, 2475, 64223, 9462, 8826, 29108, 4915, 604, 10451	1806	65	16792	1.85958	1	0.371966	57.2553
GO:0008217	regulation of blood pressure	13	0.705755	0.0424934	1909, 1910, 3162, 6647, 6648, 3952, 5743, 5742, 186, 1278, 2784, 5468, 1906	1806	65	16792	1.85958	1	0.371966	57.2553
GO:0001975	response to amphetamine	8	0.434311	0.0428298	6647, 4929, 801, 5021, 3065, 3066, 84152, 3383	1806	31	16792	2.39946	1	0.373847	57.5482
GO:0043967	histone H4 acetylation	8	0.434311	0.0428298	8648, 675, 57634, 51176, 2033, 23326, 8295, 4654	1806	31	16792	2.39946	1	0.373847	57.5482
GO:0051770	positive regulation of nitric-oxide synthase biosynthetic process	5	0.271444	0.0430247	6416, 7099, 3791, 54106, 3717	1806	13	16792	3.57611	1	0.374731	57.7172
GO:2000484	positive regulation of interleukin-8 secretion	5	0.271444	0.0430247	2149, 29108, 2150, 7474, 8692	1806	13	16792	3.57611	1	0.374731	57.7172
GO:0021819	layer formation in cerebral cortex	5	0.271444	0.0430247	153090, 8851, 2737, 79143, 1499	1806	13	16792	3.57611	1	0.374731	57.7172
GO:0002526	acute inflammatory response	5	0.271444	0.0430247	7412, 4968, 27102, 26471, 3569	1806	13	16792	3.57611	1	0.374731	57.7172
GO:0031054	pre-miRNA processing	5	0.271444	0.0430247	23405, 29102, 389421, 8575, 79727	1806	13	16792	3.57611	1	0.374731	57.7172
GO:0001829	trophectodermal cell differentiation	5	0.271444	0.0430247	10370, 6722, 6670, 1045, 3726	1806	13	16792	3.57611	1	0.374731	57.7172
GO:0045088	regulation of innate immune response	5	0.271444	0.0430247	329, 84282, 3659, 330, 331	1806	13	16792	3.57611	1	0.374731	57.7172
GO:0019372	lipoxygenase pathway	5	0.271444	0.0430247	239, 240, 2876, 5743, 2879	1806	13	16792	3.57611	1	0.374731	57.7172
GO:0070306	lens fiber cell differentiation	5	0.271444	0.0430247	7040, 51343, 4088, 6498, 10765	1806	13	16792	3.57611	1	0.374731	57.7172
GO:0045019	negative regulation of nitric oxide biosynthetic process	5	0.271444	0.0430247	3565, 857, 54, 3586, 706	1806	13	16792	3.57611	1	0.374731	57.7172
GO:0032026	response to magnesium ion	5	0.271444	0.0430247	595, 4193, 7057, 4982, 654	1806	13	16792	3.57611	1	0.374731	57.7172
GO:0046685	response to arsenic-containing substance	5	0.271444	0.0430247	5728, 6047, 1543, 1026, 4982	1806	13	16792	3.57611	1	0.374731	57.7172
GO:0051492	regulation of stress fiber assembly	5	0.271444	0.0430247	6093, 7248, 6548, 5295, 9475	1806	13	16792	3.57611	1	0.374731	57.7172
GO:0060612	adipose tissue development	7	0.380022	0.0452197	5290, 7494, 10891, 3952, 1386, 3398, 5467	1806	25	16792	2.60341	1	0.389385	59.5755
GO:0006987	activation of signaling protein activity involved in unfolded protein response	4	0.217155	0.0458849	153090, 581, 3309, 578	1806	8	16792	4.64895	1	0.393412	60.1232
GO:0048513	animal organ development	4	0.217155	0.0458849	145957, 9542, 6495, 10718	1806	8	16792	4.64895	1	0.393412	60.1232
GO:0051247	positive regulation of protein metabolic process	4	0.217155	0.0458849	5599, 9314, 5607, 5598	1806	8	16792	4.64895	1	0.393412	60.1232
GO:0045059	positive thymic T cell selection	4	0.217155	0.0458849	6722, 6469, 6794, 972	1806	8	16792	4.64895	1	0.393412	60.1232
GO:0005979	regulation of glycogen biosynthetic process	4	0.217155	0.0458849	5499, 79660, 207, 2475	1806	8	16792	4.64895	1	0.393412	60.1232
GO:0060346	bone trabecula formation	4	0.217155	0.0458849	4313, 6422, 7480, 4488	1806	8	16792	4.64895	1	0.393412	60.1232
GO:0010764	negative regulation of fibroblast migration	4	0.217155	0.0458849	393, 673, 2247, 8692	1806	8	16792	4.64895	1	0.393412	60.1232
GO:0031666	positive regulation of lipopolysaccharide-mediated signaling pathway	4	0.217155	0.0458849	4282, 5578, 23328, 654	1806	8	16792	4.64895	1	0.393412	60.1232
GO:1904322	cellular response to forskolin	4	0.217155	0.0458849	109, 108, 107, 111	1806	8	16792	4.64895	1	0.393412	60.1232
GO:0001945	lymph vessel development	4	0.217155	0.0458849	2296, 6850, 7026, 2324	1806	8	16792	4.64895	1	0.393412	60.1232
GO:0000076	DNA replication checkpoint	4	0.217155	0.0458849	144715, 5884, 990, 5883	1806	8	16792	4.64895	1	0.393412	60.1232
GO:0030853	negative regulation of granulocyte differentiation	4	0.217155	0.0458849	8451, 9370, 634, 5914	1806	8	16792	4.64895	1	0.393412	60.1232
GO:0002674	negative regulation of acute inflammatory response	4	0.217155	0.0458849	2950, 3565, 3630, 5468	1806	8	16792	4.64895	1	0.393412	60.1232
GO:0072089	stem cell proliferation	4	0.217155	0.0458849	5243, 7477, 7473, 10763	1806	8	16792	4.64895	1	0.393412	60.1232
GO:1900744	regulation of p38MAPK cascade	4	0.217155	0.0458849	23239, 153090, 3082, 10125	1806	8	16792	4.64895	1	0.393412	60.1232
GO:2000480	negative regulation of cAMP-dependent protein kinase activity	4	0.217155	0.0458849	5576, 5575, 5569, 23411	1806	8	16792	4.64895	1	0.393412	60.1232
GO:0045839	negative regulation of mitotic nuclear division	4	0.217155	0.0458849	54998, 1111, 652, 655	1806	8	16792	4.64895	1	0.393412	60.1232
GO:0051256	mitotic spindle midzone assembly	4	0.217155	0.0458849	9212, 8556, 29127, 9493	1806	8	16792	4.64895	1	0.393412	60.1232
GO:0033993	response to lipid	4	0.217155	0.0458849	2624, 4923, 5468, 948	1806	8	16792	4.64895	1	0.393412	60.1232
GO:0031659	positive regulation of cyclin-dependent protein serine/threonine kinase activity involved in G1/S transition of mitotic cell cycle	4	0.217155	0.0458849	5292, 6868, 1956, 207	1806	8	16792	4.64895	1	0.393412	60.1232
GO:0032731	positive regulation of interleukin-1 beta production	4	0.217155	0.0458849	4088, 3428, 3315, 3717	1806	8	16792	4.64895	1	0.393412	60.1232
GO:0007172	signal complex assembly	4	0.217155	0.0458849	6714, 5747, 2185, 5829	1806	8	16792	4.64895	1	0.393412	60.1232
GO:0009629	response to gravity	4	0.217155	0.0458849	5315, 2353, 8061, 6678	1806	8	16792	4.64895	1	0.393412	60.1232
GO:0003073	regulation of systemic arterial blood pressure	4	0.217155	0.0458849	10631, 5331, 367, 2931	1806	8	16792	4.64895	1	0.393412	60.1232
GO:0070244	negative regulation of thymocyte apoptotic process	4	0.217155	0.0458849	5896, 3091, 652, 1942	1806	8	16792	4.64895	1	0.393412	60.1232
GO:0032825	positive regulation of natural killer cell differentiation	4	0.217155	0.0458849	2621, 558, 6777, 10125	1806	8	16792	4.64895	1	0.393412	60.1232
GO:0075713	establishment of integrated proviral latency	4	0.217155	0.0458849	7520, 2547, 3159, 3981	1806	8	16792	4.64895	1	0.393412	60.1232
GO:0045630	positive regulation of T-helper 2 cell differentiation	4	0.217155	0.0458849	5590, 3606, 5914, 3569	1806	8	16792	4.64895	1	0.393412	60.1232
GO:0090037	positive regulation of protein kinase C signaling	4	0.217155	0.0458849	958, 7422, 2324, 7474	1806	8	16792	4.64895	1	0.393412	60.1232
GO:0034695	response to prostaglandin E	4	0.217155	0.0458849	6366, 1236, 7049, 2796	1806	8	16792	4.64895	1	0.393412	60.1232
GO:0071493	cellular response to UV-B	4	0.217155	0.0458849	6794, 1026, 4311, 8692	1806	8	16792	4.64895	1	0.393412	60.1232
GO:0042058	regulation of epidermal growth factor receptor signaling pathway	4	0.217155	0.0458849	5782, 634, 2241, 1012	1806	8	16792	4.64895	1	0.393412	60.1232
GO:0048304	positive regulation of isotype switching to IgG isotypes	4	0.217155	0.0458849	958, 3458, 3565, 3558	1806	8	16792	4.64895	1	0.393412	60.1232
GO:1903071	positive regulation of ER-associated ubiquitin-dependent protein catabolic process	4	0.217155	0.0458849	7494, 857, 4780, 10134	1806	8	16792	4.64895	1	0.393412	60.1232
GO:0002467	germinal center formation	4	0.217155	0.0458849	6868, 4791, 604, 602	1806	8	16792	4.64895	1	0.393412	60.1232
GO:0051896	regulation of protein kinase B signaling	4	0.217155	0.0458849	6237, 10193, 6794, 4915	1806	8	16792	4.64895	1	0.393412	60.1232
GO:0019064	fusion of virus membrane with host plasma membrane	4	0.217155	0.0458849	2621, 1234, 7852, 8692	1806	8	16792	4.64895	1	0.393412	60.1232
GO:0008589	regulation of smoothened signaling pathway	6	0.325733	0.0459891	2735, 1387, 2263, 2736, 5727, 7545	1806	19	16792	2.93618	1	0.393624	60.2084
GO:0001659	temperature homeostasis	6	0.325733	0.0459891	6774, 2876, 2308, 10891, 4923, 1907	1806	19	16792	2.93618	1	0.393624	60.2084
GO:0008045	motor neuron axon guidance	6	0.325733	0.0459891	2064, 214, 9353, 2253, 27086, 2118	1806	19	16792	2.93618	1	0.393624	60.2084
GO:0045638	negative regulation of myeloid cell differentiation	6	0.325733	0.0459891	1021, 7538, 3205, 7704, 2185, 4792	1806	19	16792	2.93618	1	0.393624	60.2084
GO:0050771	negative regulation of axonogenesis	6	0.325733	0.0459891	5728, 5747, 387, 396, 4804, 2048	1806	19	16792	2.93618	1	0.393624	60.2084
GO:0010975	regulation of neuron projection development	6	0.325733	0.0459891	5728, 2625, 5653, 55704, 6422, 207	1806	19	16792	2.93618	1	0.393624	60.2084
GO:0051276	chromosome organization	6	0.325733	0.0459891	8438, 55143, 7528, 4609, 9232, 3981	1806	19	16792	2.93618	1	0.393624	60.2084
GO:0051968	positive regulation of synaptic transmission, glutamatergic	6	0.325733	0.0459891	116, 5743, 1956, 5021, 2185, 4914	1806	19	16792	2.93618	1	0.393624	60.2084
GO:0021772	olfactory bulb development	6	0.325733	0.0459891	1436, 3398, 1746, 6497, 9928, 1943	1806	19	16792	2.93618	1	0.393624	60.2084
GO:0042246	tissue regeneration	6	0.325733	0.0459891	6657, 5782, 3484, 5653, 4851, 891	1806	19	16792	2.93618	1	0.393624	60.2084
GO:0048260	positive regulation of receptor-mediated endocytosis	6	0.325733	0.0459891	302, 6366, 7018, 867, 3190, 5054	1806	19	16792	2.93618	1	0.393624	60.2084
GO:0045926	negative regulation of growth	6	0.325733	0.0459891	5753, 27113, 51147, 3091, 4502, 3488	1806	19	16792	2.93618	1	0.393624	60.2084
GO:0010765	positive regulation of sodium ion transport	6	0.325733	0.0459891	288, 1272, 2257, 23678, 1482, 207	1806	19	16792	2.93618	1	0.393624	60.2084
GO:0006883	cellular sodium ion homeostasis	6	0.325733	0.0459891	483, 6548, 481, 23678, 186, 23327	1806	19	16792	2.93618	1	0.393624	60.2084
GO:0007520	myoblast fusion	6	0.325733	0.0459891	7471, 3756, 2932, 5308, 8038, 4654	1806	19	16792	2.93618	1	0.393624	60.2084
GO:0008542	visual learning	10	0.542888	0.0473301	3688, 4204, 673, 3091, 3156, 3845, 3815, 1385, 84152, 2475	1806	45	16792	2.0662	1	0.402122	61.289
GO:0008344	adult locomotory behavior	11	0.597177	0.0478545	11315, 6387, 7248, 4204, 2906, 6623, 2257, 4929, 3398, 4923, 2059	1806	52	16792	1.96686	1	0.405104	61.7039
GO:0007498	mesoderm development	8	0.434311	0.0499264	7422, 5515, 660, 4089, 2114, 4145, 79728, 3717	1806	32	16792	2.32447	1	0.418164	63.3025
GO:0042100	B cell proliferation	8	0.434311	0.0499264	958, 3445, 596, 51176, 3442, 3586, 3440, 5580	1806	32	16792	2.32447	1	0.418164	63.3025
GO:0048705	skeletal system morphogenesis	8	0.434311	0.0499264	29123, 2263, 51741, 8575, 7046, 25976, 8692, 2260	1806	32	16792	2.32447	1	0.418164	63.3025
GO:0007517	muscle organ development	16	0.868621	0.0517087	7291, 7494, 1410, 4303, 6300, 3479, 1063, 4487, 463, 55553, 3399, 1839, 22808, 2115, 23411, 4654	1806	89	16792	1.67153	1	0.429086	64.6268
GO:0007399	nervous system development	41	2.22584	0.0520052	6595, 1910, 4661, 6774, 4853, 3562, 2919, 6598, 6597, 3280, 2033, 3084, 317, 2931, 3897, 3624, 3984, 7422, 2247, 627, 55502, 4908, 8140, 6477, 4131, 2173, 2048, 2066, 6091, 7975, 9759, 4192, 9839, 23509, 10603, 182, 5528, 2257, 8538, 2353, 9965	1806	287	16792	1.32827	1	0.430452	64.8426
GO:0019216	regulation of lipid metabolic process	7	0.380022	0.053636	3172, 3398, 8660, 2264, 51094, 5660, 8471	1806	26	16792	2.50328	1	0.440173	66.0077
GO:0071425	hematopoietic stem cell proliferation	5	0.271444	0.0552594	7471, 2122, 7482, 7474, 7480	1806	14	16792	3.32068	1	0.449669	67.1311
GO:0043254	regulation of protein complex assembly	5	0.271444	0.0552594	153090, 5781, 3320, 9113, 3642	1806	14	16792	3.32068	1	0.449669	67.1311
GO:0043508	negative regulation of JUN kinase activity	5	0.271444	0.0552594	2950, 171392, 7161, 6422, 27250	1806	14	16792	3.32068	1	0.449669	67.1311
GO:0043409	negative regulation of MAPK cascade	5	0.271444	0.0552594	1843, 2950, 857, 1845, 5716	1806	14	16792	3.32068	1	0.449669	67.1311
GO:0019079	viral genome replication	5	0.271444	0.0552594	2621, 1488, 1487, 10542, 7415	1806	14	16792	3.32068	1	0.449669	67.1311
GO:0001678	cellular glucose homeostasis	5	0.271444	0.0552594	2645, 2308, 10891, 5295, 23411	1806	14	16792	3.32068	1	0.449669	67.1311
GO:0071354	cellular response to interleukin-6	5	0.271444	0.0552594	10891, 5970, 5245, 4790, 6997	1806	14	16792	3.32068	1	0.449669	67.1311
GO:0010875	positive regulation of cholesterol efflux	5	0.271444	0.0552594	4035, 9370, 4792, 5727, 23411	1806	14	16792	3.32068	1	0.449669	67.1311
GO:0042176	regulation of protein catabolic process	5	0.271444	0.0552594	11200, 23327, 4193, 998, 4953	1806	14	16792	3.32068	1	0.449669	67.1311
GO:0045721	negative regulation of gluconeogenesis	5	0.271444	0.0552594	3953, 2645, 9370, 3630, 3569	1806	14	16792	3.32068	1	0.449669	67.1311
GO:0032743	positive regulation of interleukin-2 production	5	0.271444	0.0552594	5142, 301, 5144, 729230, 6885	1806	14	16792	3.32068	1	0.449669	67.1311
GO:0044030	regulation of DNA methylation	5	0.271444	0.0552594	672, 4152, 53615, 142, 10919	1806	14	16792	3.32068	1	0.449669	67.1311
GO:0021591	ventricular system development	5	0.271444	0.0552594	4331, 4204, 80031, 1063, 79143	1806	14	16792	3.32068	1	0.449669	67.1311
GO:1901224	positive regulation of NIK/NF-kappaB signaling	5	0.271444	0.0552594	3146, 23328, 7124, 81, 5610	1806	14	16792	3.32068	1	0.449669	67.1311
GO:0070498	interleukin-1-mediated signaling pathway	5	0.271444	0.0552594	1958, 5595, 8986, 3551, 3554	1806	14	16792	3.32068	1	0.449669	67.1311
GO:0042474	middle ear morphogenesis	6	0.325733	0.0560794	145258, 8575, 6495, 4487, 1906, 2260	1806	20	16792	2.78937	1	0.454138	67.685
GO:0045664	regulation of neuron differentiation	6	0.325733	0.0560794	463, 8851, 4803, 4908, 6495, 274	1806	20	16792	2.78937	1	0.454138	67.685
GO:2000377	regulation of reactive oxygen species metabolic process	6	0.325733	0.0560794	2308, 329, 7124, 2305, 10193, 1545	1806	20	16792	2.78937	1	0.454138	67.685
GO:0043153	entrainment of circadian clock by photoperiod	6	0.325733	0.0560794	8553, 9112, 5499, 3398, 5371, 7157	1806	20	16792	2.78937	1	0.454138	67.685
GO:0007059	chromosome segregation	13	0.705755	0.0571765	672, 2908, 10403, 7329, 7153, 1063, 151648, 2068, 152110, 10664, 64210, 5518, 4751	1806	68	16792	1.77754	1	0.460224	68.4122
GO:0045747	positive regulation of Notch signaling pathway	8	0.434311	0.0577237	2079, 182, 7471, 6774, 3280, 4851, 8626, 3815	1806	33	16792	2.25404	1	0.462963	68.7692
GO:0002931	response to ischemia	8	0.434311	0.0577237	29904, 8864, 596, 1958, 10891, 1978, 857, 8996	1806	33	16792	2.25404	1	0.462963	68.7692
GO:1903146	regulation of mitophagy	8	0.434311	0.0577237	2017, 1513, 7855, 55294, 10013, 6720, 2931, 2648	1806	33	16792	2.25404	1	0.462963	68.7692
GO:0050853	B cell receptor signaling pathway	11	0.597177	0.0596455	4332, 596, 6850, 5336, 9564, 25, 5777, 10451, 3932, 5594, 974	1806	54	16792	1.89402	1	0.473767	69.9925
GO:0060965	negative regulation of gene silencing by miRNA	3	0.162866	0.0597705	7040, 5460, 1994	1806	4	16792	6.97342	1	0.473959	70.0705
GO:0060244	negative regulation of cell proliferation involved in contact inhibition	3	0.162866	0.0597705	1602, 5058, 2191	1806	4	16792	6.97342	1	0.473959	70.0705
GO:1990086	lens fiber cell apoptotic process	3	0.162866	0.0597705	1869, 7048, 1870	1806	4	16792	6.97342	1	0.473959	70.0705
GO:0033686	positive regulation of luteinizing hormone secretion	3	0.162866	0.0597705	3952, 3814, 4089	1806	4	16792	6.97342	1	0.473959	70.0705
GO:0070734	histone H3-K27 methylation	3	0.162866	0.0597705	2146, 10919, 79813	1806	4	16792	6.97342	1	0.473959	70.0705
GO:0072429	response to intra-S DNA damage checkpoint signaling	3	0.162866	0.0597705	84464, 80198, 146956	1806	4	16792	6.97342	1	0.473959	70.0705
GO:0060058	positive regulation of apoptotic process involved in mammary gland involution	3	0.162866	0.0597705	7421, 581, 5371	1806	4	16792	6.97342	1	0.473959	70.0705
GO:0061419	positive regulation of transcription from RNA polymerase II promoter in response to hypoxia	3	0.162866	0.0597705	7422, 4851, 3091	1806	4	16792	6.97342	1	0.473959	70.0705
GO:2000664	positive regulation of interleukin-5 secretion	3	0.162866	0.0597705	5590, 2625, 55540	1806	4	16792	6.97342	1	0.473959	70.0705
GO:0045064	T-helper 2 cell differentiation	3	0.162866	0.0597705	2625, 3565, 602	1806	4	16792	6.97342	1	0.473959	70.0705
GO:1903553	positive regulation of extracellular exosome assembly	3	0.162866	0.0597705	6386, 6385, 6382	1806	4	16792	6.97342	1	0.473959	70.0705
GO:0002248	connective tissue replacement involved in inflammatory response wound healing	3	0.162866	0.0597705	7040, 2149, 3091	1806	4	16792	6.97342	1	0.473959	70.0705
GO:0060442	branching involved in prostate gland morphogenesis	3	0.162866	0.0597705	4824, 2263, 652	1806	4	16792	6.97342	1	0.473959	70.0705
GO:0035089	establishment of apical/basal cell polarity	3	0.162866	0.0597705	6624, 23513, 5584	1806	4	16792	6.97342	1	0.473959	70.0705
GO:0002328	pro-B cell differentiation	3	0.162866	0.0597705	6659, 5591, 3981	1806	4	16792	6.97342	1	0.473959	70.0705
GO:0097490	sympathetic neuron projection extension	3	0.162866	0.0597705	6405, 8828, 8829	1806	4	16792	6.97342	1	0.473959	70.0705
GO:0097368	establishment of Sertoli cell barrier	3	0.162866	0.0597705	5926, 51742, 3383	1806	4	16792	6.97342	1	0.473959	70.0705
GO:1901203	positive regulation of extracellular matrix assembly	3	0.162866	0.0597705	7040, 4088, 6662	1806	4	16792	6.97342	1	0.473959	70.0705
GO:0016321	female meiosis chromosome segregation	3	0.162866	0.0597705	4292, 5347, 7272	1806	4	16792	6.97342	1	0.473959	70.0705
GO:0007089	traversing start control point of mitotic cell cycle	3	0.162866	0.0597705	990, 4193, 8558	1806	4	16792	6.97342	1	0.473959	70.0705
GO:0045589	regulation of regulatory T cell differentiation	3	0.162866	0.0597705	29102, 2175, 2177	1806	4	16792	6.97342	1	0.473959	70.0705
GO:0042506	tyrosine phosphorylation of Stat5 protein	3	0.162866	0.0597705	5753, 5008, 3717	1806	4	16792	6.97342	1	0.473959	70.0705
GO:0060842	arterial endothelial cell differentiation	3	0.162866	0.0597705	4851, 23462, 23493	1806	4	16792	6.97342	1	0.473959	70.0705
GO:0051450	myoblast proliferation	3	0.162866	0.0597705	2876, 3082, 3479	1806	4	16792	6.97342	1	0.473959	70.0705
GO:0050882	voluntary musculoskeletal movement	3	0.162866	0.0597705	28996, 3708, 2475	1806	4	16792	6.97342	1	0.473959	70.0705
GO:1903800	positive regulation of production of miRNAs involved in gene silencing by miRNA	3	0.162866	0.0597705	5605, 1956, 5604	1806	4	16792	6.97342	1	0.473959	70.0705
GO:0031077	post-embryonic camera-type eye development	3	0.162866	0.0597705	7855, 7422, 9314	1806	4	16792	6.97342	1	0.473959	70.0705
GO:0051048	negative regulation of secretion	3	0.162866	0.0597705	2065, 3084, 1950	1806	4	16792	6.97342	1	0.473959	70.0705
GO:0019932	second-messenger-mediated signaling	3	0.162866	0.0597705	5515, 5518, 8527	1806	4	16792	6.97342	1	0.473959	70.0705
GO:0090240	positive regulation of histone H4 acetylation	3	0.162866	0.0597705	408, 6598, 4582	1806	4	16792	6.97342	1	0.473959	70.0705
GO:0060235	lens induction in camera-type eye	3	0.162866	0.0597705	28996, 204851, 652	1806	4	16792	6.97342	1	0.473959	70.0705
GO:0090400	stress-induced premature senescence	3	0.162866	0.0597705	1432, 1026, 23411	1806	4	16792	6.97342	1	0.473959	70.0705
GO:0006287	base-excision repair, gap-filling	3	0.162866	0.0597705	5423, 5424, 5426	1806	4	16792	6.97342	1	0.473959	70.0705
GO:0090191	negative regulation of branching involved in ureteric bud morphogenesis	3	0.162866	0.0597705	4070, 652, 6495	1806	4	16792	6.97342	1	0.473959	70.0705
GO:0006344	maintenance of chromatin silencing	3	0.162866	0.0597705	8289, 3066, 23411	1806	4	16792	6.97342	1	0.473959	70.0705
GO:0045906	negative regulation of vasoconstriction	3	0.162866	0.0597705	659, 133, 3952	1806	4	16792	6.97342	1	0.473959	70.0705
GO:0048023	positive regulation of melanin biosynthetic process	3	0.162866	0.0597705	1001, 434, 9839	1806	4	16792	6.97342	1	0.473959	70.0705
GO:0021938	smoothened signaling pathway involved in regulation of cerebellar granule cell precursor cell proliferation	3	0.162866	0.0597705	6469, 2735, 2736	1806	4	16792	6.97342	1	0.473959	70.0705
GO:0043652	engulfment of apoptotic cell	3	0.162866	0.0597705	8678, 5879, 7057	1806	4	16792	6.97342	1	0.473959	70.0705
GO:0060528	secretory columnal luminar epithelial cell differentiation involved in prostate glandular acinus development	3	0.162866	0.0597705	4851, 3169, 6256	1806	4	16792	6.97342	1	0.473959	70.0705
GO:0001922	B-1 B cell homeostasis	3	0.162866	0.0597705	10603, 3091, 25	1806	4	16792	6.97342	1	0.473959	70.0705
GO:2000660	negative regulation of interleukin-1-mediated signaling pathway	3	0.162866	0.0597705	171392, 3569, 3557	1806	4	16792	6.97342	1	0.473959	70.0705
GO:0003104	positive regulation of glomerular filtration	3	0.162866	0.0597705	2621, 2697, 2150	1806	4	16792	6.97342	1	0.473959	70.0705
GO:0007260	tyrosine phosphorylation of STAT protein	3	0.162866	0.0597705	2149, 3952, 3717	1806	4	16792	6.97342	1	0.473959	70.0705
GO:0031936	negative regulation of chromatin silencing	3	0.162866	0.0597705	25842, 29028, 3159	1806	4	16792	6.97342	1	0.473959	70.0705
GO:0036486	ventral trunk neural crest cell migration	3	0.162866	0.0597705	6405, 8828, 8829	1806	4	16792	6.97342	1	0.473959	70.0705
GO:0006084	acetyl-CoA metabolic process	3	0.162866	0.0597705	2194, 32, 31	1806	4	16792	6.97342	1	0.473959	70.0705
GO:0060393	regulation of pathway-restricted SMAD protein phosphorylation	3	0.162866	0.0597705	5300, 652, 655	1806	4	16792	6.97342	1	0.473959	70.0705
GO:0010988	regulation of low-density lipoprotein particle clearance	3	0.162866	0.0597705	26291, 9971, 3190	1806	4	16792	6.97342	1	0.473959	70.0705
GO:0001821	histamine secretion	3	0.162866	0.0597705	1437, 116, 1906	1806	4	16792	6.97342	1	0.473959	70.0705
GO:0002677	negative regulation of chronic inflammatory response	3	0.162866	0.0597705	3565, 1588, 50943	1806	4	16792	6.97342	1	0.473959	70.0705
GO:0050847	progesterone receptor signaling pathway	3	0.162866	0.0597705	6714, 5245, 51366	1806	4	16792	6.97342	1	0.473959	70.0705
GO:1900746	regulation of vascular endothelial growth factor signaling pathway	3	0.162866	0.0597705	967, 11156, 6925	1806	4	16792	6.97342	1	0.473959	70.0705
GO:1903899	positive regulation of PERK-mediated unfolded protein response	3	0.162866	0.0597705	10551, 5771, 666	1806	4	16792	6.97342	1	0.473959	70.0705
GO:0042482	positive regulation of odontogenesis	3	0.162866	0.0597705	7040, 650, 1906	1806	4	16792	6.97342	1	0.473959	70.0705
GO:1902285	semaphorin-plexin signaling pathway involved in neuron projection guidance	3	0.162866	0.0597705	6405, 8828, 8829	1806	4	16792	6.97342	1	0.473959	70.0705
GO:0007296	vitellogenesis	3	0.162866	0.0597705	57178, 8061, 6654	1806	4	16792	6.97342	1	0.473959	70.0705
GO:0060742	epithelial cell differentiation involved in prostate gland development	3	0.162866	0.0597705	367, 5660, 1499	1806	4	16792	6.97342	1	0.473959	70.0705
GO:0033631	cell-cell adhesion mediated by integrin	3	0.162866	0.0597705	3688, 3678, 8754	1806	4	16792	6.97342	1	0.473959	70.0705
GO:0002741	positive regulation of cytokine secretion involved in immune response	3	0.162866	0.0597705	2150, 8764, 7474	1806	4	16792	6.97342	1	0.473959	70.0705
GO:0051280	negative regulation of release of sequestered calcium ion into cytosol	3	0.162866	0.0597705	7040, 2280, 4923	1806	4	16792	6.97342	1	0.473959	70.0705
GO:0003273	cell migration involved in endocardial cushion formation	3	0.162866	0.0597705	4851, 2022, 6591	1806	4	16792	6.97342	1	0.473959	70.0705
GO:0038028	insulin receptor signaling pathway via phosphatidylinositol 3-kinase	3	0.162866	0.0597705	5290, 3481, 2241	1806	4	16792	6.97342	1	0.473959	70.0705
GO:0060421	positive regulation of heart growth	3	0.162866	0.0597705	32, 5629, 7490	1806	4	16792	6.97342	1	0.473959	70.0705
GO:0070858	negative regulation of bile acid biosynthetic process	3	0.162866	0.0597705	5629, 9971, 9965	1806	4	16792	6.97342	1	0.473959	70.0705
GO:0034121	regulation of toll-like receptor signaling pathway	3	0.162866	0.0597705	329, 330, 2099	1806	4	16792	6.97342	1	0.473959	70.0705
GO:0006290	pyrimidine dimer repair	3	0.162866	0.0597705	5423, 1643, 2074	1806	4	16792	6.97342	1	0.473959	70.0705
GO:0010918	positive regulation of mitochondrial membrane potential	3	0.162866	0.0597705	7415, 572, 4609	1806	4	16792	6.97342	1	0.473959	70.0705
GO:0051385	response to mineralocorticoid	3	0.162866	0.0597705	6714, 1490, 3845	1806	4	16792	6.97342	1	0.473959	70.0705
GO:0000320	re-entry into mitotic cell cycle	3	0.162866	0.0597705	595, 2932, 4609	1806	4	16792	6.97342	1	0.473959	70.0705
GO:0035655	interleukin-18-mediated signaling pathway	3	0.162866	0.0597705	3606, 207, 8809	1806	4	16792	6.97342	1	0.473959	70.0705
GO:0014826	vein smooth muscle contraction	3	0.162866	0.0597705	1910, 1906, 1907	1806	4	16792	6.97342	1	0.473959	70.0705
GO:0045415	negative regulation of interleukin-8 biosynthetic process	3	0.162866	0.0597705	9314, 5607, 602	1806	4	16792	6.97342	1	0.473959	70.0705
GO:0032205	negative regulation of telomere maintenance	3	0.162866	0.0597705	2067, 7014, 2072	1806	4	16792	6.97342	1	0.473959	70.0705
GO:0060686	negative regulation of prostatic bud formation	3	0.162866	0.0597705	652, 655, 7474	1806	4	16792	6.97342	1	0.473959	70.0705
GO:0032732	positive regulation of interleukin-1 production	3	0.162866	0.0597705	7099, 3065, 3066	1806	4	16792	6.97342	1	0.473959	70.0705
GO:2001181	positive regulation of interleukin-10 secretion	3	0.162866	0.0597705	5590, 29126, 29108	1806	4	16792	6.97342	1	0.473959	70.0705
GO:0060684	epithelial-mesenchymal cell signaling	3	0.162866	0.0597705	652, 998, 7475	1806	4	16792	6.97342	1	0.473959	70.0705
GO:0048679	regulation of axon regeneration	3	0.162866	0.0597705	5792, 5604, 9314	1806	4	16792	6.97342	1	0.473959	70.0705
GO:0060535	trachea cartilage morphogenesis	3	0.162866	0.0597705	3202, 4040, 7477	1806	4	16792	6.97342	1	0.473959	70.0705
GO:0030578	PML body organization	3	0.162866	0.0597705	28996, 2113, 5371	1806	4	16792	6.97342	1	0.473959	70.0705
GO:0040023	establishment of nucleus localization	3	0.162866	0.0597705	5747, 9423, 9368	1806	4	16792	6.97342	1	0.473959	70.0705
GO:0051599	response to hydrostatic pressure	3	0.162866	0.0597705	80781, 4914, 3856	1806	4	16792	6.97342	1	0.473959	70.0705
GO:0007621	negative regulation of female receptivity	3	0.162866	0.0597705	7068, 552, 84152	1806	4	16792	6.97342	1	0.473959	70.0705
GO:0021861	forebrain radial glial cell differentiation	3	0.162866	0.0597705	51176, 3280, 2737	1806	4	16792	6.97342	1	0.473959	70.0705
GO:0007258	JUN phosphorylation	3	0.162866	0.0597705	5601, 5602, 5599	1806	4	16792	6.97342	1	0.473959	70.0705
GO:0072606	interleukin-8 secretion	3	0.162866	0.0597705	3952, 4843, 1116	1806	4	16792	6.97342	1	0.473959	70.0705
GO:1902186	regulation of viral release from host cell	3	0.162866	0.0597705	55223, 7706, 7251	1806	4	16792	6.97342	1	0.473959	70.0705
GO:0097491	sympathetic neuron projection guidance	3	0.162866	0.0597705	6405, 8828, 8829	1806	4	16792	6.97342	1	0.473959	70.0705
GO:0010957	negative regulation of vitamin D biosynthetic process	3	0.162866	0.0597705	4790, 6591, 6615	1806	4	16792	6.97342	1	0.473959	70.0705
GO:0002326	B cell lineage commitment	3	0.162866	0.0597705	6929, 596, 5591	1806	4	16792	6.97342	1	0.473959	70.0705
GO:0010735	positive regulation of transcription via serum response element binding	3	0.162866	0.0597705	6722, 57591, 1482	1806	4	16792	6.97342	1	0.473959	70.0705
GO:0031860	telomeric 3' overhang formation	3	0.162866	0.0597705	4361, 4683, 10111	1806	4	16792	6.97342	1	0.473959	70.0705
GO:0070857	regulation of bile acid biosynthetic process	3	0.162866	0.0597705	9971, 2264, 23411	1806	4	16792	6.97342	1	0.473959	70.0705
GO:0014042	positive regulation of neuron maturation	3	0.162866	0.0597705	5979, 596, 2475	1806	4	16792	6.97342	1	0.473959	70.0705
GO:0031394	positive regulation of prostaglandin biosynthetic process	3	0.162866	0.0597705	301, 5743, 552	1806	4	16792	6.97342	1	0.473959	70.0705
GO:0043415	positive regulation of skeletal muscle tissue regeneration	3	0.162866	0.0597705	7048, 5467, 4654	1806	4	16792	6.97342	1	0.473959	70.0705
GO:0021955	central nervous system neuron axonogenesis	3	0.162866	0.0597705	5728, 5747, 2909	1806	4	16792	6.97342	1	0.473959	70.0705
GO:0030910	olfactory placode formation	3	0.162866	0.0597705	8312, 5629, 6495	1806	4	16792	6.97342	1	0.473959	70.0705
GO:0070213	protein auto-ADP-ribosylation	3	0.162866	0.0597705	84875, 8658, 80351	1806	4	16792	6.97342	1	0.473959	70.0705
GO:0010574	regulation of vascular endothelial growth factor production	3	0.162866	0.0597705	729230, 57447, 3569	1806	4	16792	6.97342	1	0.473959	70.0705
GO:1900015	regulation of cytokine production involved in inflammatory response	3	0.162866	0.0597705	1432, 3952, 4843	1806	4	16792	6.97342	1	0.473959	70.0705
GO:0007224	smoothened signaling pathway	13	0.705755	0.0627418	204851, 6469, 2735, 3280, 652, 2736, 5727, 2737, 7480, 28996, 4920, 7048, 8445	1806	69	16792	1.75178	1	0.490485	71.8685
GO:0002224	toll-like receptor signaling pathway	7	0.380022	0.0629381	1513, 6197, 7099, 9261, 54106, 7184, 1508	1806	27	16792	2.41057	1	0.491049	71.9836
GO:0032008	positive regulation of TOR signaling	7	0.380022	0.0629381	2621, 7494, 64223, 6009, 3952, 10542, 8841	1806	27	16792	2.41057	1	0.491049	71.9836
GO:0051281	positive regulation of release of sequestered calcium ion into cytosol	7	0.380022	0.0629381	5335, 2149, 581, 5170, 25, 4923, 2852	1806	27	16792	2.41057	1	0.491049	71.9836
GO:0035329	hippo signaling	7	0.380022	0.0629381	10413, 1856, 6789, 9113, 26524, 25937, 836	1806	27	16792	2.41057	1	0.491049	71.9836
GO:0044320	cellular response to leptin stimulus	4	0.217155	0.0634532	2645, 890, 6774, 3952	1806	9	16792	4.1324	1	0.493402	72.2835
GO:0043653	mitochondrial fragmentation involved in apoptotic process	4	0.217155	0.0634532	2066, 581, 664, 57805	1806	9	16792	4.1324	1	0.493402	72.2835
GO:0003084	positive regulation of systemic arterial blood pressure	4	0.217155	0.0634532	7026, 554, 2022, 552	1806	9	16792	4.1324	1	0.493402	72.2835
GO:0035456	response to interferon-beta	4	0.217155	0.0634532	10410, 6772, 9641, 54739	1806	9	16792	4.1324	1	0.493402	72.2835
GO:0007167	enzyme linked receptor protein signaling pathway	4	0.217155	0.0634532	2621, 2064, 6850, 3717	1806	9	16792	4.1324	1	0.493402	72.2835
GO:0003014	renal system process	4	0.217155	0.0634532	355, 596, 50484, 652	1806	9	16792	4.1324	1	0.493402	72.2835
GO:0008608	attachment of spindle microtubules to kinetochore	4	0.217155	0.0634532	57082, 9212, 10403, 151648	1806	9	16792	4.1324	1	0.493402	72.2835
GO:1900119	positive regulation of execution phase of apoptosis	4	0.217155	0.0634532	7157, 666, 2191, 10395	1806	9	16792	4.1324	1	0.493402	72.2835
GO:0070886	positive regulation of calcineurin-NFAT signaling cascade	4	0.217155	0.0634532	2065, 6548, 3084, 3479	1806	9	16792	4.1324	1	0.493402	72.2835
GO:0045124	regulation of bone resorption	4	0.217155	0.0634532	1436, 6714, 1901, 3690	1806	9	16792	4.1324	1	0.493402	72.2835
GO:0060711	labyrinthine layer development	4	0.217155	0.0634532	2549, 54583, 5604, 1045	1806	9	16792	4.1324	1	0.493402	72.2835
GO:0035313	wound healing, spreading of epidermal cells	4	0.217155	0.0634532	6868, 3678, 1839, 4488	1806	9	16792	4.1324	1	0.493402	72.2835
GO:0002281	macrophage activation involved in immune response	4	0.217155	0.0634532	6850, 148022, 3146, 5581	1806	9	16792	4.1324	1	0.493402	72.2835
GO:0002237	response to molecule of bacterial origin	4	0.217155	0.0634532	100133941, 54106, 3586, 3576	1806	9	16792	4.1324	1	0.493402	72.2835
GO:0033555	multicellular organismal response to stress	4	0.217155	0.0634532	117, 3956, 5728, 3620	1806	9	16792	4.1324	1	0.493402	72.2835
GO:0010226	response to lithium ion	4	0.217155	0.0634532	3485, 5743, 107, 2185	1806	9	16792	4.1324	1	0.493402	72.2835
GO:0070933	histone H4 deacetylation	4	0.217155	0.0634532	23186, 3065, 3066, 9759	1806	9	16792	4.1324	1	0.493402	72.2835
GO:0051569	regulation of histone H3-K4 methylation	4	0.217155	0.0634532	90780, 2625, 140690, 10919	1806	9	16792	4.1324	1	0.493402	72.2835
GO:0043583	ear development	4	0.217155	0.0634532	596, 2625, 10018, 780	1806	9	16792	4.1324	1	0.493402	72.2835
GO:1902894	negative regulation of pri-miRNA transcription from RNA polymerase II promoter	4	0.217155	0.0634532	5465, 6722, 5467, 6662	1806	9	16792	4.1324	1	0.493402	72.2835
GO:1904754	positive regulation of vascular associated smooth muscle cell migration	4	0.217155	0.0634532	7494, 7015, 8826, 4193	1806	9	16792	4.1324	1	0.493402	72.2835
GO:0035767	endothelial cell chemotaxis	4	0.217155	0.0634532	7422, 3164, 8829, 3146	1806	9	16792	4.1324	1	0.493402	72.2835
GO:0007005	mitochondrion organization	14	0.760043	0.0661006	7015, 10891, 2034, 5245, 2189, 4899, 858, 11315, 1050, 1525, 2101, 11331, 142, 23410	1806	77	16792	1.69053	1	0.50751	73.7774
GO:0050829	defense response to Gram-negative bacterium	11	0.597177	0.0661908	3570, 133, 7099, 6278, 4843, 29108, 29102, 54106, 8764, 3569, 5054	1806	55	16792	1.85958	1	0.507452	73.8269
GO:0043330	response to exogenous dsRNA	8	0.434311	0.0662314	6520, 3445, 148022, 5595, 3442, 4792, 3440, 5594	1806	34	16792	2.18774	1	0.507123	73.8492
GO:0010467	gene expression	10	0.542888	0.0672086	5436, 5437, 355, 5434, 5435, 5438, 5440, 5431, 5433, 3190	1806	48	16792	1.93706	1	0.511872	74.3797
GO:0031016	pancreas development	6	0.325733	0.0673387	6469, 3280, 5629, 1499, 4087, 6934	1806	21	16792	2.65654	1	0.512023	74.4496
GO:0045663	positive regulation of myoblast differentiation	6	0.325733	0.0673387	463, 694, 1432, 3486, 3611, 4654	1806	21	16792	2.65654	1	0.512023	74.4496
GO:0043408	regulation of MAPK cascade	9	0.488599	0.0673844	23239, 2885, 100133941, 3397, 9518, 10193, 7043, 3624, 654	1806	41	16792	2.041	1	0.51172	74.4741
GO:0031175	neuron projection development	17	0.92291	0.0676544	116, 3276, 6722, 1272, 8851, 7832, 4684, 5881, 3146, 177, 5925, 57591, 374, 3925, 2185, 3569, 999	1806	100	16792	1.58064	1	0.512622	74.6183
GO:0050830	defense response to Gram-positive bacterium	15	0.814332	0.0688174	4049, 3570, 133, 5320, 8339, 1969, 7124, 29102, 8764, 283, 948, 6868, 85236, 54, 3569	1806	85	16792	1.64081	1	0.518273	75.2309
GO:0050427	3'-phosphoadenosine 5'-phosphosulfate metabolic process	5	0.271444	0.0691594	6783, 6799, 6817, 6820, 6822	1806	15	16792	3.0993	1	0.519533	75.4083
GO:1903543	positive regulation of exosomal secretion	5	0.271444	0.0691594	3458, 6386, 6385, 6382, 7251	1806	15	16792	3.0993	1	0.519533	75.4083
GO:0035024	negative regulation of Rho protein signal transduction	5	0.271444	0.0691594	3688, 8452, 2909, 604, 10395	1806	15	16792	3.0993	1	0.519533	75.4083
GO:0006112	energy reserve metabolic process	5	0.271444	0.0691594	9365, 3953, 3952, 4609, 2475	1806	15	16792	3.0993	1	0.519533	75.4083
GO:0032469	endoplasmic reticulum calcium ion homeostasis	5	0.271444	0.0691594	596, 3708, 581, 5371, 578	1806	15	16792	3.0993	1	0.519533	75.4083
GO:0097009	energy homeostasis	5	0.271444	0.0691594	5290, 3953, 6774, 32, 1907	1806	15	16792	3.0993	1	0.519533	75.4083
GO:0010633	negative regulation of epithelial cell migration	5	0.271444	0.0691594	153090, 5793, 4070, 3565, 51094	1806	15	16792	3.0993	1	0.519533	75.4083
GO:0045948	positive regulation of translational initiation	5	0.271444	0.0691594	5436, 6352, 6198, 6199, 5433	1806	15	16792	3.0993	1	0.519533	75.4083
GO:0001953	negative regulation of cell-matrix adhesion	5	0.271444	0.0691594	10631, 1029, 604, 5295, 7057	1806	15	16792	3.0993	1	0.519533	75.4083
GO:0030502	negative regulation of bone mineralization	5	0.271444	0.0691594	2623, 3091, 2185, 6348, 6662	1806	15	16792	3.0993	1	0.519533	75.4083
GO:0072659	protein localization to plasma membrane	12	0.651466	0.0710523	288, 4040, 5590, 483, 481, 7124, 2316, 9370, 23136, 5879, 208, 999	1806	63	16792	1.77103	1	0.52888	76.3689
GO:0006805	xenobiotic metabolic process	14	0.760043	0.0718753	5742, 1577, 6817, 196, 1576, 1728, 10, 3172, 2950, 6799, 9, 8856, 1545, 1565	1806	78	16792	1.66885	1	0.532571	76.7754
GO:0051881	regulation of mitochondrial membrane potential	7	0.380022	0.0731293	11315, 6647, 596, 6648, 598, 581, 578	1806	28	16792	2.32447	1	0.538416	77.3819
GO:0007616	long-term memory	7	0.380022	0.0731293	6722, 6198, 5590, 4204, 107, 10919, 2475	1806	28	16792	2.32447	1	0.538416	77.3819
GO:1903955	positive regulation of protein targeting to mitochondrion	15	0.814332	0.0744461	7855, 3280, 55072, 3084, 27165, 2931, 5714, 2648, 1513, 7357, 7332, 8314, 55294, 7323, 58480	1806	86	16792	1.62173	1	0.544493	78.0026
GO:0007264	small GTPase mediated signal transduction	35	1.90011	0.075248	3265, 10044, 23551, 3845, 57111, 382, 9077, 6237, 389, 387, 22808, 6478, 10411, 10235, 6009, 5881, 23221, 116986, 5901, 3162, 4893, 375, 25780, 5337, 5338, 5874, 2909, 6016, 10188, 8412, 115727, 5879, 10451, 6654, 998	1806	246	16792	1.32287	1	0.547932	78.3727
GO:0090630	activation of GTPase activity	14	0.760043	0.0779683	1894, 253959, 1969, 23513, 208, 7474, 6366, 7248, 1236, 7074, 2185, 4908, 54828, 10125	1806	79	16792	1.64773	1	0.560689	79.5845
GO:0060999	positive regulation of dendritic spine development	6	0.325733	0.0797545	375, 3084, 1902, 5879, 3558, 2475	1806	22	16792	2.53579	1	0.568676	80.3448
GO:0032725	positive regulation of granulocyte macrophage colony-stimulating factor production	4	0.217155	0.0836158	3606, 54106, 3553, 10125	1806	10	16792	3.71916	1	0.586077	81.8977
GO:0043117	positive regulation of vascular permeability	4	0.217155	0.0836158	7040, 7422, 3579, 11156	1806	10	16792	3.71916	1	0.586077	81.8977
GO:0048048	embryonic eye morphogenesis	4	0.217155	0.0836158	8312, 5915, 5916, 2202	1806	10	16792	3.71916	1	0.586077	81.8977
GO:0071383	cellular response to steroid hormone stimulus	4	0.217155	0.0836158	4824, 7332, 2908, 5469	1806	10	16792	3.71916	1	0.586077	81.8977
GO:0072015	glomerular visceral epithelial cell development	4	0.217155	0.0836158	182, 8826, 652, 5420	1806	10	16792	3.71916	1	0.586077	81.8977
GO:0090009	primitive streak formation	4	0.217155	0.0836158	6722, 4040, 2114, 7474	1806	10	16792	3.71916	1	0.586077	81.8977
GO:0033762	response to glucagon	4	0.217155	0.0836158	6198, 890, 6720, 1385	1806	10	16792	3.71916	1	0.586077	81.8977
GO:0040037	negative regulation of fibroblast growth factor receptor signaling pathway	4	0.217155	0.0836158	10253, 54361, 7057, 7474	1806	10	16792	3.71916	1	0.586077	81.8977
GO:0006268	DNA unwinding involved in DNA replication	4	0.217155	0.0836158	5888, 7153, 3159, 4171	1806	10	16792	3.71916	1	0.586077	81.8977
GO:0051103	DNA ligation involved in DNA repair	4	0.217155	0.0836158	3978, 3146, 142, 3981	1806	10	16792	3.71916	1	0.586077	81.8977
GO:2001022	positive regulation of response to DNA damage stimulus	4	0.217155	0.0836158	4824, 8091, 5580, 4609	1806	10	16792	3.71916	1	0.586077	81.8977
GO:0042116	macrophage activation	4	0.217155	0.0836158	1437, 7099, 27086, 1907	1806	10	16792	3.71916	1	0.586077	81.8977
GO:1903206	negative regulation of hydrogen peroxide-induced cell death	4	0.217155	0.0836158	11315, 7295, 4780, 5660	1806	10	16792	3.71916	1	0.586077	81.8977
GO:0003214	cardiac left ventricle morphogenesis	4	0.217155	0.0836158	4851, 7048, 2931, 23493	1806	10	16792	3.71916	1	0.586077	81.8977
GO:0001952	regulation of cell-matrix adhesion	4	0.217155	0.0836158	5291, 596, 7248, 780	1806	10	16792	3.71916	1	0.586077	81.8977
GO:0045475	locomotor rhythm	4	0.217155	0.0836158	10499, 5728, 9112, 3398	1806	10	16792	3.71916	1	0.586077	81.8977
GO:0031643	positive regulation of myelination	4	0.217155	0.0836158	3084, 23405, 3082, 10810	1806	10	16792	3.71916	1	0.586077	81.8977
GO:0001893	maternal placenta development	4	0.217155	0.0836158	659, 7026, 6256, 207	1806	10	16792	3.71916	1	0.586077	81.8977
GO:0022407	regulation of cell-cell adhesion	4	0.217155	0.0836158	6714, 51176, 54361, 5420	1806	10	16792	3.71916	1	0.586077	81.8977
GO:0045214	sarcomere organization	7	0.380022	0.0842046	6722, 3688, 7168, 3880, 27086, 1482, 3856	1806	29	16792	2.24432	1	0.588193	82.124
GO:0032924	activin receptor signaling pathway	5	0.271444	0.0846691	659, 4088, 7046, 4087, 3624	1806	16	16792	2.90559	1	0.589733	82.3007
GO:0016446	somatic hypermutation of immunoglobulin genes	5	0.271444	0.0846691	5423, 27343, 4292, 4436, 2956	1806	16	16792	2.90559	1	0.589733	82.3007
GO:0070507	regulation of microtubule cytoskeleton organization	5	0.271444	0.0846691	8851, 89780, 2042, 81930, 11186	1806	16	16792	2.90559	1	0.589733	82.3007
GO:0007220	Notch receptor processing	5	0.271444	0.0846691	6868, 182, 4855, 4854, 102	1806	16	16792	2.90559	1	0.589733	82.3007
GO:0031396	regulation of protein ubiquitination	5	0.271444	0.0846691	1616, 3320, 6478, 7046, 3326	1806	16	16792	2.90559	1	0.589733	82.3007
GO:0030279	negative regulation of ossification	5	0.271444	0.0846691	7040, 596, 4851, 6422, 6662	1806	16	16792	2.90559	1	0.589733	82.3007
GO:0050995	negative regulation of lipid catabolic process	5	0.271444	0.0846691	5140, 5562, 7124, 3553, 3630	1806	16	16792	2.90559	1	0.589733	82.3007
GO:0050768	negative regulation of neurogenesis	5	0.271444	0.0846691	657, 89780, 4851, 7476, 23028	1806	16	16792	2.90559	1	0.589733	82.3007
GO:0007405	neuroblast proliferation	5	0.271444	0.0846691	9048, 6469, 221955, 29127, 3400	1806	16	16792	2.90559	1	0.589733	82.3007
GO:0007051	spindle organization	5	0.271444	0.0846691	9212, 1107, 7272, 9793, 6790	1806	16	16792	2.90559	1	0.589733	82.3007
GO:0034080	CENP-A containing nucleosome assembly	9	0.488599	0.0847287	23421, 57082, 378708, 5928, 64105, 51773, 55320, 201254, 5931	1806	43	16792	1.94607	1	0.589441	82.3232
GO:0007017	microtubule-based process	8	0.434311	0.0853897	10383, 7278, 152110, 7280, 10381, 7277, 4296, 10376	1806	36	16792	2.0662	1	0.591852	82.5714
GO:0045578	negative regulation of B cell differentiation	3	0.162866	0.0926236	3398, 6422, 3624	1806	5	16792	5.57874	1	0.622565	85.0802
GO:0036124	histone H3-K9 trimethylation	3	0.162866	0.0926236	5926, 6839, 51742	1806	5	16792	5.57874	1	0.622565	85.0802
GO:0090335	regulation of brown fat cell differentiation	3	0.162866	0.0926236	3952, 23411, 2475	1806	5	16792	5.57874	1	0.622565	85.0802
GO:0001714	endodermal cell fate specification	3	0.162866	0.0926236	6657, 79923, 5460	1806	5	16792	5.57874	1	0.622565	85.0802
GO:1902966	positive regulation of protein localization to early endosome	3	0.162866	0.0926236	7430, 4478, 7422	1806	5	16792	5.57874	1	0.622565	85.0802
GO:0038027	apolipoprotein A-I-mediated signaling pathway	3	0.162866	0.0926236	3685, 387, 3690	1806	5	16792	5.57874	1	0.622565	85.0802
GO:0051055	negative regulation of lipid biosynthetic process	3	0.162866	0.0926236	634, 6794, 2852	1806	5	16792	5.57874	1	0.622565	85.0802
GO:0061551	trigeminal ganglion development	3	0.162866	0.0926236	8828, 8829, 6495	1806	5	16792	5.57874	1	0.622565	85.0802
GO:0061156	pulmonary artery morphogenesis	3	0.162866	0.0926236	10370, 182, 23493	1806	5	16792	5.57874	1	0.622565	85.0802
GO:0032204	regulation of telomere maintenance	3	0.162866	0.0926236	7014, 55869, 4609	1806	5	16792	5.57874	1	0.622565	85.0802
GO:2001028	positive regulation of endothelial cell chemotaxis	3	0.162866	0.0926236	5587, 4233, 3315	1806	5	16792	5.57874	1	0.622565	85.0802
GO:0035630	bone mineralization involved in bone maturation	3	0.162866	0.0926236	3952, 3479, 650	1806	5	16792	5.57874	1	0.622565	85.0802
GO:0045823	positive regulation of heart contraction	3	0.162866	0.0926236	7042, 2931, 1482	1806	5	16792	5.57874	1	0.622565	85.0802
GO:0060666	dichotomous subdivision of terminal units involved in salivary gland branching	3	0.162866	0.0926236	8829, 5361, 10512	1806	5	16792	5.57874	1	0.622565	85.0802
GO:0031325	positive regulation of cellular metabolic process	3	0.162866	0.0926236	2194, 32, 31	1806	5	16792	5.57874	1	0.622565	85.0802
GO:0030035	microspike assembly	3	0.162866	0.0926236	6624, 9788, 25	1806	5	16792	5.57874	1	0.622565	85.0802
GO:1900113	negative regulation of histone H3-K9 trimethylation	3	0.162866	0.0926236	23030, 6598, 9682	1806	5	16792	5.57874	1	0.622565	85.0802
GO:0036016	cellular response to interleukin-3	3	0.162866	0.0926236	2932, 4502, 2931	1806	5	16792	5.57874	1	0.622565	85.0802
GO:1904357	negative regulation of telomere maintenance via telomere lengthening	3	0.162866	0.0926236	8658, 80351, 142	1806	5	16792	5.57874	1	0.622565	85.0802
GO:0018401	peptidyl-proline hydroxylation to 4-hydroxy-L-proline	3	0.162866	0.0926236	54583, 112398, 112399	1806	5	16792	5.57874	1	0.622565	85.0802
GO:0031346	positive regulation of cell projection organization	3	0.162866	0.0926236	3673, 2648, 3934	1806	5	16792	5.57874	1	0.622565	85.0802
GO:1902262	apoptotic process involved in patterning of blood vessels	3	0.162866	0.0926236	51176, 581, 578	1806	5	16792	5.57874	1	0.622565	85.0802
GO:0060509	Type I pneumocyte differentiation	3	0.162866	0.0926236	7068, 7067, 1385	1806	5	16792	5.57874	1	0.622565	85.0802
GO:0014904	myotube cell development	3	0.162866	0.0926236	3479, 64754, 4654	1806	5	16792	5.57874	1	0.622565	85.0802
GO:0014834	skeletal muscle satellite cell maintenance involved in skeletal muscle regeneration	3	0.162866	0.0926236	2146, 7476, 3479	1806	5	16792	5.57874	1	0.622565	85.0802
GO:0003417	growth plate cartilage development	3	0.162866	0.0926236	5915, 5914, 4322	1806	5	16792	5.57874	1	0.622565	85.0802
GO:0030263	apoptotic chromosome condensation	3	0.162866	0.0926236	1677, 7153, 2852	1806	5	16792	5.57874	1	0.622565	85.0802
GO:0042541	hemoglobin biosynthetic process	3	0.162866	0.0926236	2056, 3091, 3624	1806	5	16792	5.57874	1	0.622565	85.0802
GO:0030823	regulation of cGMP metabolic process	3	0.162866	0.0926236	7422, 8654, 7057	1806	5	16792	5.57874	1	0.622565	85.0802
GO:2000467	positive regulation of glycogen (starch) synthase activity	3	0.162866	0.0926236	3481, 9370, 2931	1806	5	16792	5.57874	1	0.622565	85.0802
GO:1990314	cellular response to insulin-like growth factor stimulus	3	0.162866	0.0926236	7040, 890, 1385	1806	5	16792	5.57874	1	0.622565	85.0802
GO:0048730	epidermis morphogenesis	3	0.162866	0.0926236	43847, 2263, 9314	1806	5	16792	5.57874	1	0.622565	85.0802
GO:0060761	negative regulation of response to cytokine stimulus	3	0.162866	0.0926236	9314, 5607, 5598	1806	5	16792	5.57874	1	0.622565	85.0802
GO:1904885	beta-catenin destruction complex assembly	3	0.162866	0.0926236	8312, 2932, 324	1806	5	16792	5.57874	1	0.622565	85.0802
GO:0045637	regulation of myeloid cell differentiation	3	0.162866	0.0926236	355, 5916, 10193	1806	5	16792	5.57874	1	0.622565	85.0802
GO:0002821	positive regulation of adaptive immune response	3	0.162866	0.0926236	8772, 29108, 23411	1806	5	16792	5.57874	1	0.622565	85.0802
GO:0090656	t-circle formation	3	0.162866	0.0926236	7517, 2067, 84464	1806	5	16792	5.57874	1	0.622565	85.0802
GO:0045636	positive regulation of melanocyte differentiation	3	0.162866	0.0926236	4254, 596, 9839	1806	5	16792	5.57874	1	0.622565	85.0802
GO:0033081	regulation of T cell differentiation in thymus	3	0.162866	0.0926236	6647, 6654, 6935	1806	5	16792	5.57874	1	0.622565	85.0802
GO:0010936	negative regulation of macrophage cytokine production	3	0.162866	0.0926236	7042, 7040, 7043	1806	5	16792	5.57874	1	0.622565	85.0802
GO:0003406	retinal pigment epithelium development	3	0.162866	0.0926236	5915, 5916, 5469	1806	5	16792	5.57874	1	0.622565	85.0802
GO:0071332	cellular response to fructose stimulus	3	0.162866	0.0926236	7494, 10891, 6518	1806	5	16792	5.57874	1	0.622565	85.0802
GO:0032876	negative regulation of DNA endoreduplication	3	0.162866	0.0926236	8243, 4361, 55294	1806	5	16792	5.57874	1	0.622565	85.0802
GO:0048668	collateral sprouting	3	0.162866	0.0926236	10013, 627, 25	1806	5	16792	5.57874	1	0.622565	85.0802
GO:0043550	regulation of lipid kinase activity	3	0.162866	0.0926236	5934, 5933, 5925	1806	5	16792	5.57874	1	0.622565	85.0802
GO:0036035	osteoclast development	3	0.162866	0.0926236	6714, 302, 27086	1806	5	16792	5.57874	1	0.622565	85.0802
GO:0002322	B cell proliferation involved in immune response	3	0.162866	0.0926236	23228, 7099, 25	1806	5	16792	5.57874	1	0.622565	85.0802
GO:0000212	meiotic spindle organization	3	0.162866	0.0926236	7283, 6790, 9700	1806	5	16792	5.57874	1	0.622565	85.0802
GO:0071394	cellular response to testosterone stimulus	3	0.162866	0.0926236	4478, 2002, 9475	1806	5	16792	5.57874	1	0.622565	85.0802
GO:0070100	negative regulation of chemokine-mediated signaling pathway	3	0.162866	0.0926236	6352, 6091, 9353	1806	5	16792	5.57874	1	0.622565	85.0802
GO:0071447	cellular response to hydroperoxide	3	0.162866	0.0926236	94241, 5580, 948	1806	5	16792	5.57874	1	0.622565	85.0802
GO:0071621	granulocyte chemotaxis	3	0.162866	0.0926236	301, 6348, 30817	1806	5	16792	5.57874	1	0.622565	85.0802
GO:0000303	response to superoxide	3	0.162866	0.0926236	6647, 6648, 2074	1806	5	16792	5.57874	1	0.622565	85.0802
GO:0033088	negative regulation of immature T cell proliferation in thymus	3	0.162866	0.0926236	2064, 1029, 652	1806	5	16792	5.57874	1	0.622565	85.0802
GO:1902749	regulation of cell cycle G2/M phase transition	3	0.162866	0.0926236	152110, 5347, 7157	1806	5	16792	5.57874	1	0.622565	85.0802
GO:0072584	caveolin-mediated endocytosis	3	0.162866	0.0926236	5595, 857, 5594	1806	5	16792	5.57874	1	0.622565	85.0802
GO:0090080	positive regulation of MAPKKK cascade by fibroblast growth factor receptor signaling pathway	3	0.162866	0.0926236	9365, 26291, 2260	1806	5	16792	5.57874	1	0.622565	85.0802
GO:0044332	Wnt signaling pathway involved in dorsal/ventral axis specification	3	0.162866	0.0926236	7855, 4040, 1950	1806	5	16792	5.57874	1	0.622565	85.0802
GO:0021696	cerebellar cortex morphogenesis	3	0.162866	0.0926236	2735, 5992, 2736	1806	5	16792	5.57874	1	0.622565	85.0802
GO:0019530	taurine metabolic process	3	0.162866	0.0926236	6777, 6776, 2690	1806	5	16792	5.57874	1	0.622565	85.0802
GO:2001268	negative regulation of cysteine-type endopeptidase activity involved in apoptotic signaling pathway	3	0.162866	0.0926236	11315, 4318, 5329	1806	5	16792	5.57874	1	0.622565	85.0802
GO:0045063	T-helper 1 cell differentiation	3	0.162866	0.0926236	3146, 51176, 8809	1806	5	16792	5.57874	1	0.622565	85.0802
GO:1901166	neural crest cell migration involved in autonomic nervous system development	3	0.162866	0.0926236	6405, 8828, 8829	1806	5	16792	5.57874	1	0.622565	85.0802
GO:0006607	NLS-bearing protein import into nucleus	6	0.325733	0.0933005	3836, 7227, 3839, 3838, 868, 23633	1806	23	16792	2.42554	1	0.624816	85.2966
GO:0032733	positive regulation of interleukin-10 production	6	0.325733	0.0933005	7099, 4179, 3146, 3082, 3565, 54106	1806	23	16792	2.42554	1	0.624816	85.2966
GO:0007077	mitotic nuclear envelope disassembly	9	0.488599	0.0942938	4927, 5578, 5347, 891, 9972, 8480, 79902, 10762, 983	1806	44	16792	1.90184	1	0.628349	85.6087
GO:0007010	cytoskeleton organization	24	1.30293	0.0954974	7280, 393, 4739, 3814, 3852, 6348, 1496, 30011, 1072, 10298, 10383, 4478, 7278, 7168, 10381, 54014, 7277, 5338, 5584, 10810, 51412, 58480, 6494, 6662	1806	161	16792	1.38602	1	0.632695	85.9784
GO:0021549	cerebellum development	8	0.434311	0.0960336	6752, 1272, 8851, 8648, 93986, 4204, 10891, 1902	1806	37	16792	2.01036	1	0.634302	86.1402
GO:0021510	spinal cord development	7	0.380022	0.096151	2068, 8726, 6659, 51412, 207, 7545, 2475	1806	30	16792	2.16951	1	0.634217	86.1754
GO:0051017	actin filament bundle assembly	7	0.380022	0.096151	7430, 5074, 4739, 6624, 81, 2059, 998	1806	30	16792	2.16951	1	0.634217	86.1754

## Sheet: Table S6
Table S6. Biological processes of the consensus gene list using Revigo
term_ID	description	frequency	log10 p-value
GO:0006294	nucleotide-excision repair, preincision complex assembly	1e-05	-7.301
GO:0038128	ERBB2 signaling pathway	3e-05	-21.8539
GO:1900034	regulation of cellular response to heat	3e-05	-7.5361
GO:0006295	nucleotide-excision repair, DNA incision, 3'-to lesion	3e-05	-7.0031
GO:0006296	nucleotide-excision repair, DNA incision, 5'-to lesion	5e-05	-8.0964
GO:2000773	negative regulation of cellular senescence	6e-05	-7.0731
GO:0002223	stimulatory C-type lectin receptor signaling pathway	6e-05	-9.3778
GO:1902895	positive regulation of pri-miRNA transcription from RNA polymerase II promoter	8e-05	-8.0367
GO:0033683	nucleotide-excision repair, DNA incision	9e-05	-8.7696
GO:2000679	positive regulation of transcription regulatory region DNA binding	0.00011	-6.4401
GO:0036297	interstrand cross-link repair	0.00013	-11.6003
GO:0097296	activation of cysteine-type endopeptidase activity involved in apoptotic signaling pathway	0.00015	-7.3726
GO:0035729	cellular response to hepatocyte growth factor stimulus	0.00017	-5.644
GO:0031954	positive regulation of protein autophosphorylation	0.00021	-6.5735
GO:0000731	DNA synthesis involved in DNA repair	0.00021	-16.5045
GO:2000811	negative regulation of anoikis	0.00021	-8.0716
GO:0006293	nucleotide-excision repair, preincision complex stabilization	0.00021	-7.6615
GO:0043518	negative regulation of DNA damage response, signal transduction by p53 class mediator	0.00022	-6.0467
GO:0006978	DNA damage response, signal transduction by p53 class mediator resulting in transcription of p21 class mediator	0.00025	-8.5575
GO:0006297	nucleotide-excision repair, DNA gap filling	0.00025	-5.7447
GO:0060391	positive regulation of SMAD protein import into nucleus	0.00026	-6.0467
GO:0071480	cellular response to gamma radiation	0.00026	-8.8327
GO:0014912	negative regulation of smooth muscle cell migration	0.00026	-8.2396
GO:0043536	positive regulation of blood vessel endothelial cell migration	0.00028	-8.4473
GO:0038083	peptidyl-tyrosine autophosphorylation	0.00028	-11.1421
GO:0000722	telomere maintenance via recombination	0.0003	-9.4401
GO:2000352	negative regulation of endothelial cell apoptotic process	0.0003	-7.5719
GO:0031573	intra-S DNA damage checkpoint	0.00031	-8.2396
GO:1900740	positive regulation of protein insertion into mitochondrial membrane involved in apoptotic signaling pathway	0.00031	-7.0458
GO:0060397	JAK-STAT cascade involved in growth hormone signaling pathway	0.00032	-6.4401
[truncated: 321 more rows]

## Sheet: Table S7
Table S7. The enrichment analysis of the KEGG pathways of the consensus gene list
[truncated: 146 more rows]

[truncated: 11 more sheets: Table S8, Table S9, Table S10, Table S11, Table S12, Table S13, Table S14, Table S15, Table S16, Table S17, Table S18]
